# Supplementary material for: (E)-3-(2-Chloro­phen­yl)-1-(4-chloro­phen­yl)prop-2-en-1-one
Source: Acta Crystallogr Sect E Struct Rep Online. 2008 May 30;64(Pt 6):o1177. doi: 10.1107/S1600536808015420 (PMC2961505; doi:10.1107/S1600536808015420)
Supplement: Supplementary file 2 [file e-64-o1177-Isup2.hkl]

#
# h,k,l, Fc-squared, Fo-squared, sigma(Fo-squared) and status flag
#
data_I
_shelx_title ' patil106a_0m in Pbca (100K)'
_shelx_refln_list_code          4
_shelx_F_calc_maximum      343.71
_exptl_crystal_F_000      1136.00
_reflns_d_resolution_high  0.5995
 
loop_
 _symmetry_equiv_pos_as_xyz
 'x, y, z'
 '-x+1/2, -y, z+1/2'
 '-x, y+1/2, -z+1/2'
 'x+1/2, -y+1/2, -z'
 '-x, -y, -z'
 'x-1/2, y, -z-1/2'
 'x, -y-1/2, z-1/2'
 '-x-1/2, y-1/2, z'
 
_cell_length_a     7.2777
_cell_length_b    11.2686
_cell_length_c    30.2365
_cell_angle_alpha  90.000
_cell_angle_beta   90.000
_cell_angle_gamma  90.000
 
_shelx_F_squared_multiplier     1.000
 
loop_
 _refln_index_h
 _refln_index_k
 _refln_index_l
 _refln_F_squared_calc
 _refln_F_squared_meas
 _refln_F_squared_sigma
 _refln_observed_status
   2   0   0    60487.22    64234.22    784.66 o
   4   0   0    23926.97    26378.88    408.52 o
   6   0   0     4009.73     3740.98     76.11 o
   8   0   0      413.70      396.63     99.86 o
  10   0   0        2.50       -8.83     11.03 o
  12   0   0      151.71      152.85     41.40 o
   2   1   0   118135.86   119726.77   1034.80 o
   4   1   0    12494.12    13551.29    120.56 o
   6   1   0      844.78      930.62     29.34 o
   8   1   0      706.32      665.02     24.50 o
  10   1   0      172.42      173.52     17.85 o
  12   1   0       40.09       46.02     14.61 o
   0   2   0     4833.02     5130.42     67.24 o
   2   2   0    23028.36    25445.76    249.77 o
   4   2   0      174.75      202.33      8.80 o
   6   2   0     1645.75     1806.33     27.81 o
   8   2   0       26.56       13.20      7.14 o
  10   2   0       95.64       62.70     12.92 o
  12   2   0        0.06       22.97     12.39 o
   2   3   0      140.15      123.58      9.15 o
   4   3   0     5039.50     5258.94     61.01 o
   6   3   0     1261.22     1263.31     27.18 o
   8   3   0     1285.93     1329.85     35.74 o
  10   3   0      425.03      456.11     27.28 o
   0   4   0    17856.16    17370.21    243.34 o
   2   4   0     1683.85     1595.44     19.63 o
   4   4   0       96.42       50.86      3.89 o
   6   4   0     3008.10     2966.39     45.46 o
   8   4   0     2756.38     2865.45     57.64 o
  10   4   0       48.12       56.09     11.86 o
   2   5   0      270.45      402.52      6.59 o
   4   5   0       12.06        9.85      3.17 o
   6   5   0       61.06       54.67      6.36 o
   8   5   0       30.77       37.96      8.98 o
  10   5   0      159.05      144.69     17.39 o
   0   6   0     9966.88    11049.67    133.15 o
   2   6   0     2337.97     2593.56     29.17 o
   4   6   0       20.95       33.43      5.38 o
   6   6   0      200.22      201.11     14.38 o
   8   6   0        9.05        8.77      6.09 o
  10   6   0       33.84       31.27     15.38 o
   2   7   0      232.43      284.60     13.03 o
   4   7   0        0.04       -2.35      4.66 o
   6   7   0       37.43       40.89      9.48 o
   8   7   0      368.47      384.44     28.80 o
  10   7   0       80.96       73.70     23.68 o
   0   8   0     1068.80     1166.41     27.62 o
   2   8   0      629.90      627.49     13.68 o
   4   8   0       14.57       20.86      5.24 o
   6   8   0      503.85      561.24     36.45 o
   8   8   0       24.33       31.42     13.48 o
  10   8   0       55.66       81.07     32.89 o
   2   9   0     1634.42     1363.16     22.56 o
   4   9   0      752.36      714.78     18.96 o
   6   9   0      615.37      628.19     27.05 o
   8   9   0       46.48       35.58     22.18 o
  10   9   0      153.65      113.22     40.16 o
   0  10   0     1861.98     1699.98     37.77 o
   2  10   0     1238.84     1267.75     24.21 o
   4  10   0      276.20      262.05     16.14 o
   6  10   0     2495.88     2642.98     69.78 o
   8  10   0     1163.42     1258.51     85.38 o
  10  10   0      102.02      118.15     42.87 o
   2  11   0       13.64       12.14      5.28 o
   4  11   0      377.23      355.26     21.23 o
   6  11   0       24.89       17.12     12.34 o
   8  11   0        0.10       25.38     24.39 o
   0  12   0       10.38       25.60      6.16 o
   2  12   0      101.10      101.15      9.06 o
   4  12   0        2.43        4.39     11.26 o
   6  12   0       41.90       29.77     17.34 o
   8  12   0      147.31      194.66     43.98 o
   2  13   0      520.65      468.53     18.79 o
   4  13   0      810.16      778.21     31.12 o
   6  13   0      403.61      426.35     38.81 o
   8  13   0       51.92       45.34     33.76 o
   0  14   0      379.02      400.06     26.99 o
   2  14   0     1137.29     1267.03     46.15 o
   4  14   0      257.68      255.33     28.87 o
   6  14   0      150.25      129.72     26.07 o
   8  14   0      266.85      317.00     57.17 o
   2  15   0      432.21      481.24     21.37 o
   4  15   0       85.44      133.67     36.34 o
   6  15   0       86.35       78.36     32.53 o
   0  16   0       90.72       95.11     24.89 o
   2  16   0        3.90       -4.66      7.00 o
   4  16   0      183.46      173.31     26.06 o
   6  16   0      176.85      141.07     40.04 o
   2  17   0      360.19      370.56     25.87 o
   4  17   0      247.33      292.18     31.70 o
   0  18   0      493.76      624.27     50.14 o
   2  18   0      238.32      245.05     43.61 o
   1   1   1     2585.78     2640.19     20.66 o
   2   1   1    24827.40    28239.11    174.38 o
   3   1   1      667.88      725.07      7.24 o
   4   1   1     4891.90     5252.10     37.80 o
   5   1   1       93.03       71.29      4.83 o
   6   1   1      398.43      449.91     10.64 o
   7   1   1      644.35      613.06     14.31 o
   8   1   1      274.52      267.31     12.34 o
   9   1   1       32.56       37.26      7.17 o
  10   1   1        3.33        2.25      6.31 o
  11   1   1       28.56       30.29      8.59 o
  12   1   1       14.42        8.30      8.60 o
   0   2   1    39562.70    38880.75    384.80 o
   1   2   1     3975.57     4185.18     35.33 o
   2   2   1      897.10     1026.42     12.33 o
   3   2   1     4497.34     4590.12     31.55 o
   4   2   1     3927.84     4556.89     30.06 o
   5   2   1      540.34      527.27      8.05 o
   6   2   1        0.23       -2.62      2.62 o
   7   2   1        1.89        2.14      3.30 o
   8   2   1       75.72       63.31      7.11 o
   9   2   1        1.83        7.18      5.46 o
  10   2   1       55.37       31.19      7.44 o
  11   2   1        0.97        2.30      7.06 o
  12   2   1        8.29       10.58      8.25 o
   1   3   1    14801.52    15590.89    102.30 o
   2   3   1     2279.44     2476.73     20.55 o
   3   3   1      167.27      176.60      3.66 o
   4   3   1     7528.37     7988.42     58.24 o
   5   3   1     2331.92     2230.87     22.33 o
   6   3   1       28.05       28.95      4.11 o
   7   3   1     2409.60     2471.84     32.18 o
   8   3   1      326.37      343.14     14.17 o
   9   3   1      163.55      152.29     13.16 o
  10   3   1       34.99       47.24      8.28 o
  11   3   1        3.21       15.98      7.15 o
   0   4   1     2200.89     2412.75     23.86 o
   1   4   1       63.32       67.14      2.51 o
   2   4   1     1310.99     1416.69     13.06 o
   3   4   1     1262.35     1258.66     12.80 o
   4   4   1      284.94      296.65      5.03 o
   5   4   1      754.83      739.45     10.18 o
   6   4   1     1170.54     1250.03     20.67 o
   7   4   1       48.43       54.48      5.50 o
   8   4   1      248.57      268.31     12.12 o
   9   4   1        0.43       11.26      5.53 o
  10   4   1      116.02       97.30      9.80 o
  11   4   1        3.48        4.07      7.06 o
   1   5   1     1658.44     1975.37     16.35 o
   2   5   1      324.26      243.16      4.54 o
   3   5   1      370.69      401.83      6.41 o
   4   5   1      196.48      236.71      6.25 o
   5   5   1        5.70        7.13      2.32 o
   6   5   1      319.57      346.99      8.99 o
   7   5   1      123.41      116.23      7.43 o
   8   5   1      107.71      101.50      7.95 o
   9   5   1        2.92        6.21      5.20 o
  10   5   1       67.33       51.71      7.99 o
  11   5   1        8.36       10.43      6.85 o
   0   6   1     1792.37     1669.60     17.24 o
   1   6   1     2500.08     2640.61     20.62 o
   2   6   1     2087.42     2098.91     17.01 o
   3   6   1     3595.75     3570.21     29.72 o
   4   6   1      177.90      152.10      5.17 o
   5   6   1      500.60      479.20     11.79 o
   6   6   1      475.43      463.34     14.78 o
   7   6   1        0.28        0.58      4.18 o
   8   6   1      230.59      222.19      9.34 o
   9   6   1       25.98       33.48      5.83 o
  10   6   1       65.78       63.97      8.87 o
  11   6   1       10.65       25.16     17.94 o
   1   7   1     5695.92     5723.78     40.55 o
   2   7   1     1715.50     1791.84     15.75 o
   3   7   1       40.52       20.23      2.46 o
   4   7   1     1351.45     1251.33     18.83 o
   5   7   1     1628.36     1675.88     23.64 o
   6   7   1      209.32      196.49     12.46 o
   7   7   1     1016.06     1038.59     28.08 o
   8   7   1        0.75        2.59      7.65 o
   9   7   1       54.06       62.81     12.81 o
  10   7   1      139.42      160.46     49.35 o
  11   7   1        5.78        9.15     21.15 o
   0   8   1      842.96      826.11     14.11 o
   1   8   1       38.88       37.68      2.51 o
   2   8   1       17.23       15.66      2.40 o
   3   8   1      130.19      152.49      6.34 o
   4   8   1       40.29       38.45      4.65 o
   5   8   1      195.38      223.10      9.86 o
   6   8   1       31.63       36.89      7.65 o
   7   8   1        7.04        7.30      6.76 o
   8   8   1      217.41      261.00     20.00 o
   9   8   1        0.04       -7.19     11.04 o
  10   8   1        3.75       21.96     19.47 o
   1   9   1      879.72      760.00     11.69 o
   2   9   1       26.43       23.47      3.18 o
   3   9   1       19.75       14.25      3.62 o
   4   9   1       42.55       37.01      5.73 o
   5   9   1      117.84      114.52      7.61 o
   6   9   1        0.34        4.83      6.16 o
   7   9   1       17.29       16.28      8.09 o
   8   9   1        2.94       20.40     11.51 o
   9   9   1        2.19        5.72     17.67 o
  10   9   1        0.39        7.85     19.67 o
   0  10   1      244.74      232.03      9.08 o
   1  10   1      350.92      369.77      8.46 o
   2  10   1      490.30      441.42     13.46 o
   3  10   1      643.32      700.94     16.21 o
   4  10   1      198.57      209.24     12.83 o
   5  10   1      462.38      485.74     17.67 o
   6  10   1      220.08      280.81     17.06 o
   7  10   1      140.31      128.11     16.12 o
   8  10   1        6.55       21.79     17.81 o
   9  10   1       28.85       17.41     19.85 o
  10  10   1        3.16       -3.82     21.56 o
   1  11   1      296.12      393.04      9.05 o
   2  11   1      875.06      809.28     14.73 o
   3  11   1       19.04       14.28      5.35 o
   4  11   1       77.16       63.23      7.94 o
   5  11   1      128.53      118.42     10.17 o
   6  11   1       18.15        8.25      8.81 o
   7  11   1      285.56      323.01     34.75 o
   8  11   1       40.10       27.88     19.36 o
   9  11   1      162.64      178.20     32.01 o
   0  12   1       80.76       63.45      5.59 o
   1  12   1      323.14      296.64      8.80 o
   2  12   1       59.19       43.32      4.85 o
   3  12   1      369.68      318.92     13.92 o
   4  12   1        5.31        1.23      5.72 o
   5  12   1        1.72        2.34      6.65 o
   6  12   1       21.10       13.80     11.26 o
   7  12   1      106.55       85.42     15.93 o
   8  12   1       30.29       17.50     19.90 o
   9  12   1       70.37       53.01     29.26 o
   1  13   1     1150.66     1108.80     18.23 o
   2  13   1      174.85      147.63      8.04 o
   3  13   1       58.74       39.36      7.95 o
   4  13   1       60.16       52.23      8.96 o
   5  13   1       36.70       39.08      9.11 o
   6  13   1      110.01       98.12     18.35 o
   7  13   1        5.32        8.78     12.96 o
   8  13   1        0.00       -2.04     19.59 o
   0  14   1        0.46       -1.59      6.21 o
   1  14   1      114.86      102.13      6.92 o
   2  14   1        0.00       -1.02      4.57 o
   3  14   1      395.35      418.89     22.28 o
   4  14   1        6.34        8.29      9.14 o
   5  14   1      154.66      133.44     15.97 o
   6  14   1       22.86        1.60     14.12 o
   7  14   1        5.79       -0.71     15.84 o
   8  14   1       23.70       27.63     23.72 o
   1  15   1      164.75      168.71      9.14 o
   2  15   1       23.81       31.62      6.21 o
   3  15   1       24.16       13.26      9.11 o
   4  15   1      143.27      151.60     17.56 o
   5  15   1      268.54      224.43     21.40 o
   6  15   1       15.11      -10.88     15.88 o
   7  15   1       58.53       20.58     20.93 o
   0  16   1      140.80      152.65     24.58 o
   1  16   1        4.38       -4.58      8.06 o
   2  16   1       90.22       77.05      8.70 o
   3  16   1       82.87       79.19     12.56 o
   4  16   1        7.13        7.23     10.50 o
   5  16   1      170.20      195.25     20.72 o
   6  16   1       52.28       22.92     20.47 o
   1  17   1      160.58      171.14     14.36 o
   2  17   1       50.23       30.52      9.66 o
   3  17   1      117.93      133.18     14.79 o
   4  17   1       24.75       39.53     12.27 o
   5  17   1        3.09        7.92     13.03 o
   0  18   1       14.84       19.65     12.80 o
   1  18   1        5.57       19.21      8.68 o
   2  18   1       22.82        9.67     15.74 o
   3  18   1       11.23        2.86      8.92 o
   0   0   2       10.80       -1.71      1.96 o
   1   0   2      618.86      578.80      8.72 o
   2   0   2    52407.62    54522.66    497.12 o
   3   0   2    11619.14    11467.50     86.16 o
   4   0   2     8800.36    10558.13     91.20 o
   5   0   2     4433.71     4207.20     49.12 o
   6   0   2     2430.48     2387.70     39.14 o
   7   0   2       62.51       38.92     11.28 o
   8   0   2      478.87      513.21     29.54 o
   9   0   2      238.28      210.35     17.44 o
  10   0   2       43.14       14.08     10.98 o
  11   0   2      271.24      273.50     23.08 o
  12   0   2       17.24       14.19     12.68 o
   1   1   2       50.84       36.25      1.54 o
   2   1   2     5974.11     6599.83     47.13 o
   3   1   2      202.84      195.83      3.54 o
   4   1   2      146.93      151.89      6.78 o
   5   1   2      609.16      575.40      8.68 o
   6   1   2      762.02      763.96     14.42 o
   7   1   2     1522.66     1513.60     21.83 o
   8   1   2       43.31       38.21      6.17 o
   9   1   2      303.26      315.56     15.35 o
  10   1   2       75.10       76.08     11.82 o
  11   1   2        0.39        8.20      7.46 o
  12   1   2        3.60        6.13      8.37 o
   0   2   2     3131.65     3516.77     41.76 o
   1   2   2       16.25       18.40      1.41 o
   2   2   2     1786.71     1896.50     17.15 o
   3   2   2       12.06        3.12      1.44 o
   4   2   2     1294.24     1294.31     11.71 o
   5   2   2      932.12      985.88     11.02 o
   6   2   2     3213.70     3388.95     33.10 o
   7   2   2       25.18       21.89      4.17 o
   8   2   2        3.67       11.83      4.98 o
   9   2   2      182.42      159.69     11.08 o
  10   2   2       80.28       57.72      8.63 o
  11   2   2        0.01        3.35      7.01 o
  12   2   2        0.33       18.73      8.79 o
   1   3   2    10094.71    10270.35     80.13 o
   2   3   2      258.41      297.68      4.38 o
   3   3   2      436.71      419.10      6.19 o
   4   3   2      298.62      391.60      8.29 o
   5   3   2     1909.09     1922.08     19.68 o
   6   3   2      163.15      190.37      7.05 o
   7   3   2     1091.00     1021.35     20.39 o
   8   3   2      240.23      245.80     12.38 o
   9   3   2        9.70       14.53      5.92 o
  10   3   2       34.58       63.24      8.65 o
  11   3   2       80.79       87.99     10.21 o
   0   4   2      204.01      199.23      3.85 o
   1   4   2     8326.10     8723.67     63.06 o
   2   4   2     1268.14     1143.08     10.23 o
   3   4   2    16293.17    16845.97    106.78 o
   4   4   2      310.18      365.40      6.41 o
   5   4   2     1040.40     1032.64     12.26 o
   6   4   2      628.83      580.46     11.74 o
   7   4   2      175.80      186.07      8.62 o
   8   4   2      161.77      164.60     10.02 o
   9   4   2      175.68      184.44     13.08 o
  10   4   2      181.09      165.70     11.69 o
  11   4   2       50.49       49.78      9.06 o
   1   5   2     6224.00     7138.07     47.94 o
   2   5   2     1300.38     1387.85     11.77 o
   3   5   2      633.86      685.29      8.63 o
   4   5   2      840.77      884.21     10.43 o
   5   5   2       96.89      104.48      3.88 o
   6   5   2        1.72        6.43      3.10 o
   7   5   2       89.22       81.68      6.86 o
   8   5   2       46.08       51.80      6.41 o
   9   5   2       52.57       38.29      6.69 o
  10   5   2        1.16        8.52      6.17 o
  11   5   2        0.33       11.57      6.96 o
   0   6   2     7475.83     8621.05     71.24 o
   1   6   2       10.53       62.98      4.23 o
   2   6   2     2509.84     2685.49     19.94 o
   3   6   2      306.41      231.79      5.16 o
   4   6   2       99.84      108.18      4.95 o
   5   6   2      480.00      472.50     11.86 o
   6   6   2      163.04      147.12      7.52 o
   7   6   2       21.33       18.08      4.84 o
   8   6   2       22.54       42.08      6.20 o
   9   6   2      120.98      129.71     10.22 o
  10   6   2        0.66        8.57      6.74 o
  11   6   2       33.72       33.43     15.28 o
   1   7   2       13.56       13.55      1.62 o
   2   7   2      117.39      132.62      4.90 o
   3   7   2      264.22      308.93      6.82 o
   4   7   2      134.49      152.06      7.19 o
   5   7   2       39.85       36.92      5.21 o
   6   7   2       74.79       63.11      7.64 o
   7   7   2        3.68       10.77      8.37 o
   8   7   2       14.50       14.06      8.19 o
   9   7   2        2.85       13.33     11.53 o
  10   7   2       18.30        8.35     13.92 o
  11   7   2        1.39       35.61     22.29 o
   0   8   2      549.39      554.40     12.05 o
   1   8   2       57.83       41.23      2.57 o
   2   8   2      202.96      197.73      5.54 o
   3   8   2      146.79      144.37      6.11 o
   4   8   2        8.81        8.33      3.16 o
   5   8   2       45.02       40.72      5.22 o
   6   8   2       17.66       14.29      6.36 o
   7   8   2       12.95       -0.91      7.25 o
   8   8   2       61.42       79.67     12.75 o
   9   8   2       10.24        6.66     12.82 o
  10   8   2        0.44       22.18     18.59 o
   1   9   2      724.22      680.10     11.41 o
   2   9   2      949.27      911.56     12.05 o
   3   9   2      787.84      779.97     13.99 o
   4   9   2     1534.60     1482.60     21.09 o
   5   9   2      139.75      129.30      9.72 o
   6   9   2       33.11       31.26      7.31 o
   7   9   2      113.15      147.56     15.18 o
   8   9   2       77.11       65.48     22.26 o
   9   9   2        0.27       22.40     18.27 o
  10   9   2       24.21       25.22     20.91 o
   0  10   2     2979.77     2984.33     40.53 o
   1  10   2      141.55      161.68      6.80 o
   2  10   2      215.64      220.18      6.65 o
   3  10   2      547.27      567.50     14.92 o
   4  10   2      811.23      814.54     19.01 o
   5  10   2      609.71      607.77     17.19 o
   6  10   2     1320.42     1343.30     33.04 o
   7  10   2      123.41      138.53     20.37 o
   8  10   2      397.18      408.04     39.41 o
   9  10   2       10.71        1.73     18.02 o
  10  10   2        1.95       22.12     21.41 o
   1  11   2       39.41       53.83      4.28 o
   2  11   2       98.54       89.08      5.96 o
   3  11   2        2.78        0.36      4.35 o
   4  11   2        3.61        8.49      5.83 o
   5  11   2      663.79      653.10     25.87 o
   6  11   2       12.56       20.12      9.64 o
   7  11   2      131.59      138.06     20.88 o
   8  11   2       48.41       10.42     18.38 o
   9  11   2       53.54       39.25     22.30 o
   0  12   2      249.79      213.82     12.60 o
   1  12   2        0.01        2.78      2.92 o
   2  12   2       18.05        9.99      3.88 o
   3  12   2       27.97       20.90      5.85 o
   4  12   2       42.16       39.77      7.45 o
   5  12   2       96.79       79.20      9.96 o
   6  12   2       45.59       33.14     12.13 o
   7  12   2       77.06       39.50     14.31 o
   8  12   2       10.64       10.25     18.92 o
   9  12   2      148.83      184.24     33.89 o
   1  13   2      786.98      761.11     13.96 o
   2  13   2      425.05      463.93     12.65 o
   3  13   2       25.67       16.05      6.77 o
   4  13   2      457.63      432.60     25.57 o
   5  13   2      194.58      186.18     18.69 o
   6  13   2        3.44       12.15     11.37 o
   7  13   2       27.34       53.01     15.75 o
   8  13   2        9.43      -17.56     17.56 o
   0  14   2     1548.49     1600.09     38.71 o
   1  14   2      215.18      216.51     10.50 o
   2  14   2      260.42      291.73     21.83 o
   3  14   2      626.12      585.81     29.79 o
   4  14   2        0.81        8.78      8.40 o
   5  14   2      273.90      243.65     23.27 o
   6  14   2       27.52       55.00     17.30 o
   7  14   2        0.54        8.74     16.36 o
   8  14   2       56.03       17.37     32.53 o
   1  15   2       21.13       21.29      5.32 o
   2  15   2       51.66       33.91      6.33 o
   3  15   2       11.48        7.03      8.45 o
   4  15   2       23.12       19.92     11.11 o
   5  15   2       24.66       27.52     12.35 o
   6  15   2        0.00       -2.98     17.07 o
   7  15   2       37.15       21.99     27.35 o
   0  16   2        1.76        1.49      9.96 o
   1  16   2        1.30       -0.70      6.59 o
   2  16   2      141.91      143.83     10.45 o
   3  16   2       11.58       11.52      8.71 o
   4  16   2       85.37       72.36     14.03 o
   5  16   2        0.07       -5.03     11.82 o
   6  16   2       18.61       26.49     20.32 o
   1  17   2      123.88      143.48     13.58 o
   2  17   2      106.35      113.20     11.02 o
   3  17   2       17.41       10.65      9.56 o
   4  17   2       64.48       68.85     14.17 o
   5  17   2      151.22      156.85     20.05 o
   0  18   2      175.81      149.38     20.78 o
   1  18   2       43.04       47.21     10.04 o
   2  18   2       27.49       44.52     18.10 o
   3  18   2       57.84       61.97     11.35 o
   1   1   3     1325.72     1309.61     13.55 o
   2   1   3    25584.45    26633.33    190.35 o
   3   1   3        9.05        6.86      1.37 o
   4   1   3       14.21       33.07      4.26 o
   5   1   3      737.30      735.98     10.77 o
   6   1   3        0.09        1.02      2.93 o
   7   1   3        0.86        6.82      3.57 o
   8   1   3       21.76       25.97      5.66 o
   9   1   3       28.64       31.33      6.81 o
  10   1   3       33.02       31.33      7.61 o
  11   1   3        8.98        3.32      7.29 o
  12   1   3       12.23        6.00      8.50 o
   0   2   3       69.96       69.32      2.94 o
   1   2   3       77.62       78.59      2.51 o
   2   2   3     4530.80     4736.21     37.29 o
   3   2   3      853.82      894.45      9.58 o
   4   2   3     2078.61     2404.33     19.25 o
   5   2   3      126.32      100.71      3.83 o
   6   2   3      787.98      826.68     12.77 o
   7   2   3        6.46        7.85      3.53 o
   8   2   3      487.83      527.63     17.51 o
   9   2   3        6.37        9.64      5.65 o
  10   2   3       52.76       59.54      8.70 o
  11   2   3        1.31       -0.50      7.07 o
  12   2   3       26.30       29.47     14.87 o
   1   3   3     3405.99     3731.28     32.39 o
   2   3   3    11524.15    11396.50     80.19 o
   3   3   3       19.06        9.74      1.49 o
   4   3   3     6129.79     5977.13     42.93 o
   5   3   3      558.43      551.50      8.96 o
   6   3   3     2089.39     2081.46     24.43 o
   7   3   3       21.73       34.99      5.32 o
   8   3   3      324.85      370.08     16.98 o
   9   3   3       39.87       39.51      7.03 o
  10   3   3      956.70     1063.98     25.33 o
  11   3   3       23.38       14.91      7.35 o
   0   4   3     9357.13     9613.45     92.36 o
   1   4   3      742.26      802.22      7.18 o
   2   4   3     4646.92     4865.50     34.43 o
   3   4   3      109.20      113.87      4.91 o
   4   4   3        1.35        7.15      2.09 o
   5   4   3      172.70      176.18      5.01 o
   6   4   3      261.09      224.16      8.81 o
   7   4   3      167.64      168.14      9.39 o
   8   4   3      541.84      571.15     16.44 o
   9   4   3      212.86      197.93     14.79 o
  10   4   3      104.63       94.86      9.61 o
  11   4   3        2.72        3.90      7.08 o
   1   5   3     6778.58     7099.81     45.32 o
   2   5   3      254.61      286.15      4.23 o
   3   5   3       91.30       96.63      3.44 o
   4   5   3      495.38      471.35      6.84 o
   5   5   3      877.08      901.02     10.95 o
   6   5   3       52.91       46.71      4.26 o
   7   5   3      145.24      148.60      9.07 o
   8   5   3       12.24       13.55      5.07 o
   9   5   3        3.61        9.97      5.46 o
  10   5   3      106.92       94.29     10.37 o
  11   5   3       22.04       19.85      7.25 o
   0   6   3    16473.03    17113.48    143.55 o
   1   6   3     2008.09     2285.49     16.99 o
   2   6   3     2767.98     2777.88     19.21 o
   3   6   3      135.67      188.09      4.33 o
   4   6   3       92.28       87.86      4.05 o
   5   6   3      316.80      346.48     11.56 o
   6   6   3     1834.30     1855.55     24.85 o
   7   6   3       44.61       50.04      7.57 o
   8   6   3     1195.47     1203.66     21.06 o
   9   6   3        0.25        5.17      4.68 o
  10   6   3       69.99       62.02      9.68 o
  11   6   3       10.00       15.93     14.01 o
   1   7   3      144.39      274.66      4.35 o
   2   7   3     6014.43     5982.94     39.58 o
   3   7   3       10.97        3.81      1.80 o
   4   7   3     6704.57     6662.64     54.60 o
   5   7   3       23.99       19.59      4.27 o
   6   7   3     1062.08     1078.69     23.53 o
   7   7   3      138.01      138.84     14.69 o
   8   7   3      152.00      118.24     14.13 o
   9   7   3       63.82       51.50     13.91 o
  10   7   3      359.17      375.73     33.15 o
  11   7   3       30.95        4.43     17.07 o
   0   8   3        0.78        3.78      2.00 o
   1   8   3      415.93      408.23      6.75 o
   2   8   3      597.25      585.38      7.99 o
   3   8   3      115.08      121.55      4.94 o
   4   8   3       14.08       14.89      3.47 o
   5   8   3      119.21      128.72      7.64 o
   6   8   3      251.70      287.61     17.19 o
   7   8   3       27.37       19.38      8.48 o
   8   8   3      244.90      314.68     21.69 o
   9   8   3        8.08        6.36     12.79 o
  10   8   3      119.21      166.98     30.86 o
   1   9   3      409.59      421.09      8.83 o
   2   9   3      181.14      175.56      6.77 o
   3   9   3      197.51      221.02      9.15 o
   4   9   3       59.86       52.46      5.05 o
   5   9   3      142.97      121.80      8.31 o
   6   9   3       43.31       39.21      7.81 o
   7   9   3        3.70        3.29      8.61 o
   8   9   3        2.50        6.39     10.56 o
   9   9   3      112.27      120.30     27.54 o
  10   9   3        7.85        9.08     20.28 o
   0  10   3     2804.40     2532.83     33.44 o
   1  10   3       46.53       59.04      5.49 o
   2  10   3      340.95      271.21      7.44 o
   3  10   3      872.48      771.18     17.11 o
   4  10   3       39.74       43.68      6.59 o
   5  10   3      448.28      528.44     17.21 o
   6  10   3      411.74      442.01     22.58 o
   7  10   3      239.27      287.18     32.12 o
   8  10   3      258.27      338.73     36.72 o
   9  10   3       46.42       63.08     21.89 o
  10  10   3        0.88      -18.01     19.44 o
   1  11   3      123.48      135.34      7.65 o
   2  11   3     1225.64     1180.88     17.42 o
   3  11   3        0.04        7.34      4.50 o
   4  11   3      928.11      896.11     20.42 o
   5  11   3      197.92      167.51     14.59 o
   6  11   3        1.57        8.04      8.61 o
   7  11   3      266.99      256.40     26.34 o
   8  11   3       66.26       45.08     45.34 o
   9  11   3        4.05       -4.78     18.75 o
   0  12   3       32.32       37.51      4.83 o
   1  12   3       96.86       89.67      5.62 o
   2  12   3        4.23        8.62      3.81 o
   3  12   3       27.25       26.40      6.69 o
   4  12   3        7.64        3.70      5.72 o
   5  12   3       16.29       18.81      7.55 o
   6  12   3      169.78      188.95     19.50 o
   7  12   3      116.70      121.76     18.22 o
   8  12   3      193.85      183.85     61.91 o
   9  12   3       21.64       31.48     22.47 o
   1  13   3       64.58       64.15      5.37 o
   2  13   3      291.17      342.56     11.24 o
   3  13   3      128.52      118.02     10.81 o
   4  13   3      920.01      944.55     25.85 o
   5  13   3        4.83        8.45      8.42 o
   6  13   3      159.93      146.41     18.34 o
   7  13   3      157.92      146.82     23.15 o
   8  13   3        2.05       12.45     21.01 o
   0  14   3        0.37        8.58      6.64 o
   1  14   3       33.21       37.91      5.27 o
   2  14   3        7.99       -0.97      4.51 o
   3  14   3      173.80      186.95     14.99 o
   4  14   3       74.00       75.11     12.02 o
   5  14   3       15.85       28.64     11.24 o
   6  14   3        7.89        8.33     13.81 o
   7  14   3       16.67       14.13     16.38 o
   8  14   3        2.26       -5.54     30.80 o
   1  15   3       14.75       14.40      4.84 o
   2  15   3      406.10      448.46     16.05 o
   3  15   3        0.10        3.20      8.30 o
   4  15   3       13.51       15.21     10.60 o
   5  15   3        0.07        5.59     10.84 o
   6  15   3        6.07       -1.63     16.81 o
   7  15   3       28.88       31.56     18.33 o
   0  16   3     1870.76     1941.12     62.10 o
   1  16   3       49.30       62.20      9.95 o
   2  16   3      447.80      468.75     16.50 o
   3  16   3       70.03       96.25     18.37 o
   4  16   3      228.43      203.56     19.16 o
   5  16   3        6.93        8.27     12.74 o
   6  16   3      470.40      529.89     43.93 o
   1  17   3       69.56       69.85     10.77 o
   2  17   3      478.45      484.26     24.37 o
   3  17   3        5.82        7.93      9.26 o
   4  17   3      599.36      672.37     34.02 o
   5  17   3        0.26        5.73     12.75 o
   0  18   3       65.41       40.84     20.27 o
   1  18   3       21.39       25.16      8.62 o
   2  18   3        0.18      -13.80     13.80 o
   3  18   3       41.76       46.59     11.06 o
   0   0   4     1768.29     1939.73     77.00 o
   1   0   4     1002.48      917.27     14.12 o
   2   0   4     2097.58     2129.03     27.71 o
   3   0   4      705.18      396.12      7.77 o
   4   0   4     2793.57     2993.87     32.81 o
   5   0   4     3563.24     3397.44     42.21 o
   6   0   4     4672.02     5064.17     94.28 o
   7   0   4      758.32      783.75     22.83 o
   8   0   4      199.53      209.04     17.14 o
   9   0   4      258.27      258.28     19.13 o
  10   0   4       37.34        4.14     10.35 o
  11   0   4      134.34      127.05     16.99 o
  12   0   4        1.64        0.87     12.39 o
   1   1   4    11937.10    12877.86    127.30 o
   2   1   4    12838.90    13555.29    102.60 o
   3   1   4      462.66      603.43      6.80 o
   4   1   4     6226.58     6727.63     44.24 o
   5   1   4        7.60        6.51      2.23 o
   6   1   4      248.63      248.78      7.95 o
   7   1   4      170.14      151.62      7.84 o
   8   1   4      330.82      338.00     13.49 o
   9   1   4      412.51      359.97     18.62 o
  10   1   4      102.66       97.75     10.14 o
  11   1   4       85.21       70.82     10.06 o
  12   1   4        0.86        0.33      8.19 o
   0   2   4    12320.93    12651.98    157.78 o
   1   2   4     2903.86     3139.36     29.14 o
   2   2   4        1.50        0.88      1.26 o
   3   2   4     1933.84     2046.45     16.06 o
   4   2   4      771.64      899.63     10.14 o
   5   2   4      931.10      940.11     10.81 o
   6   2   4      750.98      800.26     12.21 o
   7   2   4      129.43      129.45      7.16 o
   8   2   4      736.00      730.49     28.05 o
   9   2   4      610.60      621.11     18.94 o
  10   2   4       22.62       11.80      6.65 o
  11   2   4        0.04        4.12      7.24 o
  12   2   4       35.99       22.36     16.83 o
   1   3   4     1877.30     1682.35     17.52 o
   2   3   4     1403.77     1553.92     14.47 o
   3   3   4      118.47      118.52      3.51 o
   4   3   4      969.02      922.83     12.08 o
   5   3   4       29.98       19.70      2.77 o
   6   3   4      413.16      389.43      9.87 o
   7   3   4      112.54      115.69      7.55 o
   8   3   4      193.84      183.25     10.51 o
   9   3   4       31.15       28.98      7.70 o
  10   3   4       72.09       87.78      9.55 o
  11   3   4        7.22       10.20      7.40 o
   0   4   4      332.77      282.87      5.33 o
   1   4   4     1817.71     1855.97     14.35 o
   2   4   4      216.90      216.66      4.22 o
   3   4   4     4186.39     4023.81     27.41 o
   4   4   4      138.41      132.65      3.65 o
   5   4   4     3631.16     3715.71     30.82 o
   6   4   4       20.87       17.21      3.38 o
   7   4   4       54.79       35.22      5.21 o
   8   4   4       54.89       54.34      6.97 o
   9   4   4      309.04      335.28     14.33 o
  10   4   4      168.27      169.37     11.65 o
  11   4   4       20.00       20.14     11.30 o
   1   5   4      452.44      478.33      5.18 o
   2   5   4      163.17      225.04      4.35 o
   3   5   4     2917.26     3344.33     23.64 o
   4   5   4       30.49       27.80      2.56 o
   5   5   4      382.12      425.63      6.88 o
   6   5   4      646.75      646.70     12.26 o
   7   5   4       48.12       55.73      5.83 o
   8   5   4      125.95      102.35      7.98 o
   9   5   4       14.09       12.35      5.60 o
  10   5   4        0.06       11.80      6.34 o
  11   5   4       22.20       15.28      7.43 o
   0   6   4     1635.24     1798.39     18.03 o
   1   6   4     1655.23     1882.72     14.36 o
   2   6   4        0.16        3.29      1.13 o
   3   6   4     3488.49     3623.10     26.74 o
   4   6   4      877.99      941.70     10.92 o
   5   6   4      801.23      728.07     10.07 o
   6   6   4        9.39       26.07      5.18 o
   7   6   4      142.06      149.64     10.00 o
   8   6   4       69.58       87.43      6.74 o
   9   6   4      196.04      210.40     14.31 o
  10   6   4        0.64        3.91      7.69 o
  11   6   4       16.05       18.98     14.24 o
   1   7   4      651.83      739.19      7.81 o
   2   7   4     3111.81     3246.80     23.58 o
   3   7   4      319.52      360.91      6.53 o
   4   7   4       16.90       37.81      4.04 o
   5   7   4      214.87      232.74      9.31 o
   6   7   4      173.25      178.30     11.05 o
   7   7   4       13.83        9.43      6.48 o
   8   7   4       17.30       16.48      9.07 o
   9   7   4        0.53        0.61     10.46 o
  10   7   4        1.63       10.22     14.15 o
  11   7   4       14.05        4.85     16.78 o
   0   8   4     3103.97     2965.17     33.23 o
   1   8   4      108.83      142.87      3.50 o
   2   8   4      522.21      547.88      7.44 o
   3   8   4      649.56      642.34     10.06 o
   4   8   4      265.50      244.93      8.76 o
   5   8   4      247.16      234.50     10.23 o
   6   8   4      113.92      114.69     12.21 o
   7   8   4       44.00       44.91     10.15 o
   8   8   4        0.05       -0.01      8.77 o
   9   8   4       23.56       40.37     15.55 o
  10   8   4       26.40       43.78     17.64 o
   1   9   4     4049.32     3984.10     35.97 o
   2   9   4      217.70      182.61      5.85 o
   3   9   4       19.38       43.60      4.22 o
   4   9   4      801.32      830.04     15.27 o
   5   9   4       14.76        9.56      4.73 o
   6   9   4       38.21       38.57      8.10 o
   7   9   4      128.14       82.19     14.08 o
   8   9   4        0.17       11.50     11.13 o
   9   9   4      114.90      124.73     21.56 o
  10   9   4        7.27       35.82     22.25 o
   0  10   4      550.96      496.41     17.49 o
   1  10   4      353.44      399.50      9.15 o
   2  10   4      599.85      611.23     11.34 o
   3  10   4     2409.20     2460.77     36.49 o
   4  10   4      199.35      189.72     10.84 o
   5  10   4     1222.24     1204.31     24.92 o
   6  10   4      149.38      182.78     18.81 o
   7  10   4       16.78       24.03     11.42 o
   8  10   4      200.88      202.00     30.76 o
   9  10   4       71.64       80.84     24.56 o
  10  10   4        0.35       10.14     21.36 o
   1  11   4        2.81        2.20      2.82 o
   2  11   4      257.76      269.35      8.28 o
   3  11   4     1638.34     1627.95     27.07 o
   4  11   4      796.63      813.08     25.02 o
   5  11   4       23.72       16.90      6.63 o
   6  11   4      531.69      436.75     23.18 o
   7  11   4        1.42       12.32     12.60 o
   8  11   4       38.19       30.25     19.47 o
   9  11   4       51.03       68.81     23.39 o
   0  12   4      616.43      601.01     14.12 o
   1  12   4       44.70       33.43      4.09 o
   2  12   4      526.23      503.59     11.48 o
   3  12   4       30.92       23.36      6.37 o
   4  12   4        5.79       -3.26      5.75 o
   5  12   4      123.21       82.59     10.24 o
   6  12   4      176.08      199.96     19.69 o
   7  12   4        4.30       15.44     14.62 o
   8  12   4      123.29       86.56     25.26 o
   9  12   4       46.04       48.82     23.45 o
   1  13   4     2413.23     2406.82     30.66 o
   2  13   4      165.94      161.60     10.44 o
   3  13   4        2.32        6.46      6.36 o
   4  13   4      191.79      164.94     13.31 o
   5  13   4      409.19      416.85     23.60 o
   6  13   4       38.54       29.80     15.97 o
   7  13   4      464.01      420.65     33.88 o
   8  13   4        8.31       19.83     22.30 o
   0  14   4       51.57       27.48      8.96 o
   1  14   4      704.51      716.19     15.13 o
   2  14   4        0.27        8.65      4.77 o
   3  14   4     2204.70     2240.19     53.00 o
   4  14   4        0.58        5.85      8.52 o
   5  14   4      166.50      196.20     18.10 o
   6  14   4        7.09       27.74     18.44 o
   7  14   4       15.29       34.17     17.96 o
   8  14   4       52.05       75.28     39.06 o
   1  15   4       23.21       21.16      5.11 o
   2  15   4        2.09        0.28      5.60 o
   3  15   4      213.95      186.92     16.69 o
   4  15   4       41.14       62.82     16.20 o
   5  15   4      125.25      116.15     15.48 o
   6  15   4       72.02       69.85     18.97 o
   7  15   4        2.67        8.92     17.58 o
   0  16   4      178.52      224.12     23.05 o
   1  16   4       13.03       19.73      5.59 o
   2  16   4        4.27        7.83      6.03 o
   3  16   4       14.83       11.72      8.67 o
   4  16   4        1.13        5.93     10.30 o
   5  16   4       18.36       10.68     12.61 o
   6  16   4       15.28       32.53     21.21 o
   1  17   4       36.08       29.66      9.64 o
   2  17   4        1.10       -1.03      6.84 o
   3  17   4        2.56        8.74      9.32 o
   4  17   4        8.79       11.57     11.36 o
   5  17   4      157.29      169.91     26.66 o
   0  18   4        0.22        1.91     12.11 o
   1  18   4        1.99       11.90      8.17 o
   2  18   4       46.10       27.36     17.76 o
   3  18   4       55.63       54.10     10.87 o
   1   1   5       18.69       14.40      2.16 o
   2   1   5    16419.00    16792.30    131.12 o
   3   1   5     1529.01     1657.21     14.29 o
   4   1   5     8260.98     8432.43     60.06 o
   5   1   5       94.42       83.59      4.39 o
   6   1   5        1.56       10.68      3.20 o
   7   1   5       89.10       74.66      5.68 o
   8   1   5      510.56      496.76     15.99 o
   9   1   5        0.27       -1.79      4.96 o
  10   1   5       25.55       30.64      8.20 o
  11   1   5        0.40        4.47      7.19 o
  12   1   5        4.51        6.59      8.43 o
   0   2   5     2283.27     2159.41     59.99 o
   1   2   5      871.12      850.42     10.42 o
   2   2   5        4.06        7.78      1.51 o
   3   2   5     1504.45     1527.50     13.32 o
   4   2   5     1379.25     1468.57     13.64 o
   5   2   5        0.83        4.21      1.93 o
   6   2   5      611.39      668.19     11.10 o
   7   2   5       40.96       34.18      4.96 o
   8   2   5       29.55       32.94      5.99 o
   9   2   5        7.78       16.48      6.06 o
  10   2   5      103.90       83.45      9.61 o
  11   2   5       20.08       25.22      8.18 o
   1   3   5     6362.12     6153.35     50.94 o
   2   3   5     1293.55     1219.84     11.93 o
   3   3   5      164.90      242.82      5.23 o
   4   3   5     1599.38     1357.66     15.52 o
   5   3   5     2557.25     2580.13     23.85 o
   6   3   5      193.81      190.34      7.91 o
   7   3   5       98.02       67.36      8.91 o
   8   3   5        8.37        7.98      4.96 o
   9   3   5      133.42      109.86      9.66 o
  10   3   5      163.03      184.59     12.48 o
  11   3   5       55.79       48.81      8.96 o
   0   4   5      170.65      123.70      3.87 o
   1   4   5     4159.31     4372.72     28.92 o
   2   4   5      152.33      171.15      3.71 o
   3   4   5     1407.26     1365.65     12.57 o
   4   4   5      219.70      276.44      5.93 o
   5   4   5        2.01        7.56      2.28 o
   6   4   5       29.61       30.76      3.78 o
   7   4   5       14.02        5.62      3.82 o
   8   4   5        4.03        2.77      4.51 o
   9   4   5        6.11       16.84      6.07 o
  10   4   5        0.60        5.99      6.35 o
  11   4   5        3.81        6.82      7.39 o
   1   5   5     2713.94     2590.32     18.77 o
   2   5   5     1937.29     2030.07     15.32 o
   3   5   5       62.32       48.65      2.49 o
   4   5   5      548.14      513.55      8.11 o
   5   5   5       71.18       68.16      3.14 o
   6   5   5       52.72       55.72      5.24 o
   7   5   5      219.09      240.39     11.53 o
   8   5   5       50.09       46.26      6.28 o
   9   5   5        0.09        0.50      5.41 o
  10   5   5        8.22        7.33      6.13 o
  11   5   5       22.38       22.32      7.86 o
   0   6   5     2136.88     2205.08     22.71 o
   1   6   5       93.56      163.85      3.13 o
   2   6   5     1837.04     1876.91     14.63 o
   3   6   5     2243.32     2091.10     16.67 o
   4   6   5       34.86       33.85      2.72 o
   5   6   5      960.55      982.53     12.49 o
   6   6   5     1215.45     1290.15     21.43 o
   7   6   5       27.50       33.71      6.09 o
   8   6   5      185.42      180.57     12.50 o
   9   6   5       33.13       33.55      8.39 o
  10   6   5       56.93       50.41     10.52 o
  11   6   5       33.36       40.99     16.39 o
   1   7   5     5963.92     5655.27     36.97 o
   2   7   5     4613.83     4804.37     32.06 o
   3   7   5      798.12      915.19     10.94 o
   4   7   5     3044.66     3036.81     28.14 o
   5   7   5       45.31       29.56      4.49 o
   6   7   5       54.70       45.86      7.69 o
   7   7   5      269.46      323.80     19.26 o
   8   7   5      286.36      322.24     21.41 o
   9   7   5      234.96      274.44     27.71 o
  10   7   5      137.57      177.51     25.57 o
  11   7   5        2.89       -6.35     16.24 o
   0   8   5      762.25      819.86     12.74 o
   1   8   5     1177.69     1181.05     11.13 o
   2   8   5       57.70       64.64      3.32 o
   3   8   5      137.17      148.09      5.68 o
   4   8   5      307.73      321.99      9.46 o
   5   8   5      180.21      145.33      8.60 o
   6   8   5       43.33       51.98      9.45 o
   7   8   5      283.44      293.29     19.08 o
   8   8   5       39.44       27.95     11.24 o
   9   8   5      121.31      135.60     21.84 o
  10   8   5       19.36       24.90     16.86 o
   1   9   5      239.00      278.09      5.89 o
   2   9   5        0.26        3.08      2.52 o
   3   9   5     1417.00     1403.76     18.43 o
   4   9   5      881.29      956.02     16.52 o
   5   9   5       71.76       69.11      6.76 o
   6   9   5      644.39      649.53     21.43 o
   7   9   5      226.28      216.72     19.95 o
   8   9   5       63.62       68.25     15.95 o
   9   9   5       32.70       36.77     16.00 o
  10   9   5      117.86       85.10     24.98 o
   0  10   5     2217.13     1782.81     28.12 o
   1  10   5     1221.08     1136.55     17.07 o
   2  10   5      490.38      429.35     11.02 o
   3  10   5       75.78       84.85      8.48 o
   4  10   5      313.29      336.44     14.81 o
   5  10   5     1343.62     1449.43     27.71 o
   6  10   5      243.34      276.46     22.36 o
   7  10   5       17.19       15.88     10.30 o
   8  10   5        0.91       26.74     14.11 o
   9  10   5      164.28      147.70     42.69 o
  10  10   5        1.58       -7.63     19.51 o
   1  11   5       80.17       80.67      5.40 o
   2  11   5      835.02      837.59     14.83 o
   3  11   5      330.80      320.82     13.40 o
   4  11   5      882.38      893.84     24.85 o
   5  11   5       24.41       12.64      6.36 o
   6  11   5       20.63       18.36      8.52 o
   7  11   5      358.46      407.94     31.47 o
   8  11   5      238.78      317.69     83.16 o
   9  11   5       64.13       32.15     21.98 o
   0  12   5       50.16       60.94      8.10 o
   1  12   5      178.86      192.67      7.59 o
   2  12   5        3.77        1.91      3.31 o
   3  12   5       95.76       65.95      7.77 o
   4  12   5      102.69       81.88     10.09 o
   5  12   5      128.88      133.49     12.72 o
   6  12   5        1.89        2.52     10.75 o
   7  12   5       46.81       24.31     15.47 o
   8  12   5        8.02       28.79     19.35 o
   9  12   5       22.55       24.21     22.78 o
   1  13   5        1.76        6.78      3.78 o
   2  13   5      121.93      105.60      9.81 o
   3  13   5      177.19      128.87     11.33 o
   4  13   5      108.59      101.62     12.02 o
   5  13   5       27.45       29.38     11.44 o
   6  13   5      136.96      138.77     21.15 o
   7  13   5       60.04       50.29     17.75 o
   8  13   5       80.82       40.16     32.53 o
   0  14   5     1194.30     1251.32     33.66 o
   1  14   5        3.28        9.47      4.10 o
   2  14   5      322.21      311.47     13.49 o
   3  14   5       70.65       83.44     15.77 o
   4  14   5       60.11       54.03     10.83 o
   5  14   5       23.58        2.17      9.98 o
   6  14   5      111.22      117.26     29.74 o
   7  14   5      115.47      119.14     27.53 o
   1  15   5       24.92       23.37      5.48 o
   2  15   5      149.54      150.70     10.92 o
   3  15   5       10.16       18.68      9.19 o
   4  15   5       61.74       50.33     13.76 o
   5  15   5       37.64       35.70     12.00 o
   6  15   5        1.12       13.35     15.39 o
   7  15   5       38.59       48.66     20.38 o
   0  16   5      496.66      583.82     32.75 o
   1  16   5        3.74       10.72      5.41 o
   2  16   5       81.73       67.10      8.18 o
   3  16   5       16.11       20.66      9.23 o
   4  16   5       85.72       89.37     14.87 o
   5  16   5       20.67       -2.74     12.36 o
   6  16   5      133.66      100.31     30.12 o
   1  17   5        9.54        8.93      7.54 o
   2  17   5      165.34      159.61      9.77 o
   3  17   5        1.56        9.28      9.67 o
   4  17   5       92.68       91.53     15.30 o
   0  18   5      230.21      240.35     24.73 o
   1  18   5        3.99       10.32      9.98 o
   2  18   5       21.43       15.67     18.05 o
   3  18   5        7.40       17.18      9.51 o
   0   0   6    18493.11    17893.54    386.42 o
   1   0   6      304.43      284.29      7.91 o
   2   0   6     5815.69     5940.45     73.36 o
   3   0   6     8216.56     8317.12     76.49 o
   4   0   6      333.48      304.15      9.60 o
   5   0   6      456.12      426.85     14.46 o
   6   0   6     2749.87     2759.57     41.02 o
   7   0   6      363.01      377.30     17.84 o
   8   0   6     1340.38     1302.36     60.14 o
   9   0   6       17.61        7.00      7.89 o
  10   0   6       56.46       48.21     11.61 o
  11   0   6        4.64        6.76     10.65 o
  12   0   6       57.79       36.72     13.66 o
   1   1   6     3687.02     3987.36     36.59 o
   2   1   6     5183.00     5388.77     39.85 o
   3   1   6     3439.68     3801.78     27.38 o
   4   1   6     3570.74     3519.93     28.90 o
   5   1   6      686.54      752.08     11.37 o
   6   1   6      573.67      576.11     11.15 o
   7   1   6       24.69       17.42      3.86 o
   8   1   6        4.85       10.24      5.44 o
   9   1   6       27.20       36.15      8.80 o
  10   1   6      138.63      142.62     11.81 o
  11   1   6        0.01        6.71      7.16 o
  12   1   6       74.68       70.37     17.26 o
   0   2   6      318.23      391.05     12.17 o
   1   2   6      243.32      296.56      8.40 o
   2   2   6        5.24       16.46      1.59 o
   3   2   6     3365.56     3240.99     24.38 o
   4   2   6      101.88      130.44      3.87 o
   5   2   6      990.68      969.84     11.49 o
   6   2   6       49.38       43.96      3.81 o
   7   2   6        2.37        3.15      2.96 o
   8   2   6       27.26       33.06      6.16 o
   9   2   6       45.76       44.41      8.17 o
  10   2   6       24.20       28.00      7.43 o
  11   2   6      136.99      109.80     14.64 o
   1   3   6      156.77      148.88      3.91 o
   2   3   6     3059.44     2973.98     23.78 o
   3   3   6       24.86       41.35      2.80 o
   4   3   6     2722.78     2728.23     26.17 o
   5   3   6      427.07      483.21     12.13 o
   6   3   6      257.36      249.73      8.03 o
   7   3   6        0.55       11.06      4.34 o
   8   3   6       15.79        4.27      4.72 o
   9   3   6        4.30       22.83      6.17 o
  10   3   6       20.06       22.22      7.23 o
  11   3   6       15.44       17.06      7.87 o
   0   4   6     3671.17     3657.79     34.38 o
   1   4   6      742.58      763.88      7.50 o
   2   4   6     2095.48     2154.74     16.85 o
   3   4   6     6126.65     6492.59     46.68 o
   4   4   6      132.64      129.80      5.35 o
   5   4   6      804.89      741.42     12.41 o
   6   4   6     1818.33     1793.29     22.50 o
   7   4   6        0.27        4.21      3.85 o
   8   4   6      508.20      514.56     15.82 o
   9   4   6       19.91       10.08      5.71 o
  10   4   6        0.43       -0.50      6.09 o
  11   4   6       46.22       32.11      8.47 o
   1   5   6      384.55      514.34      5.34 o
   2   5   6       36.12       24.61      2.07 o
   3   5   6        0.00        2.09      1.27 o
   4   5   6      241.97      233.99      4.64 o
   5   5   6      469.13      480.78      7.84 o
   6   5   6       96.14      100.86      5.08 o
   7   5   6       41.76       30.07      6.71 o
   8   5   6        4.26        4.84      4.61 o
   9   5   6       59.46       58.11      9.13 o
  10   5   6        0.10        9.93      6.91 o
  11   5   6       20.84       26.59      7.79 o
   0   6   6      536.67      602.65      9.09 o
   1   6   6      365.62      341.48      4.47 o
   2   6   6     1059.93     1108.23     10.15 o
   3   6   6     1004.90      972.73      9.42 o
   4   6   6      239.32      217.06      5.61 o
   5   6   6       30.07       26.24      3.44 o
   6   6   6      142.82      140.27      7.81 o
   7   6   6        5.79        3.98      4.90 o
   8   6   6      128.79      128.69      8.13 o
   9   6   6       43.87       40.29      8.74 o
  10   6   6        0.88        7.19      7.99 o
  11   6   6      143.81      142.64     16.15 o
   1   7   6      736.87      680.04      7.13 o
   2   7   6      876.32      854.11      8.60 o
   3   7   6      656.80      722.05      9.00 o
   4   7   6       53.67       66.07      4.37 o
   5   7   6      793.73      809.67     16.27 o
   6   7   6      330.37      371.05     14.57 o
   7   7   6       13.74       41.40      6.08 o
   8   7   6       28.40       18.76      9.43 o
   9   7   6       67.56       89.87     18.27 o
  10   7   6       42.63       37.24     15.64 o
  11   7   6        4.98        6.69     16.41 o
   0   8   6       80.88       72.57      4.79 o
   1   8   6     1906.80     1753.92     16.04 o
   2   8   6       69.18       60.45      3.85 o
   3   8   6     3108.10     3078.02     29.14 o
   4   8   6      261.99      278.03      9.30 o
   5   8   6      103.44       89.56      7.26 o
   6   8   6       20.78       44.56      8.85 o
   7   8   6        7.99       16.17      9.40 o
   8   8   6       94.38       84.31     20.22 o
   9   8   6       30.66       38.60     15.52 o
  10   8   6        0.37      -10.08     13.57 o
   1   9   6       43.98       64.42      4.55 o
   2   9   6     3123.15     3220.64     30.93 o
   3   9   6     1775.39     1715.05     31.48 o
   4   9   6     1872.66     1846.79     23.52 o
   5   9   6       16.85       16.74      5.06 o
   6   9   6       83.93       67.32     10.80 o
   7   9   6        4.49        6.90      9.50 o
   8   9   6       36.03       39.44     14.57 o
   9   9   6       32.12       36.32     15.40 o
  10   9   6       94.72       41.19     24.38 o
   0  10   6    10222.28     9802.26    111.22 o
   1  10   6      217.53      205.15      7.33 o
   2  10   6     1548.53     1553.24     21.61 o
   3  10   6      206.40      201.24     10.85 o
   4  10   6     1129.07     1088.47     23.93 o
   5  10   6       25.56       20.71      6.40 o
   6  10   6     1041.51     1019.05     28.58 o
   7  10   6       15.33        3.92     10.15 o
   8  10   6      246.02      255.84     26.86 o
   9  10   6        0.36       -1.64     29.01 o
  10  10   6       73.98       45.77     24.70 o
   1  11   6       32.61       20.07      3.64 o
   2  11   6     2157.35     2015.25     25.06 o
   3  11   6      615.27      600.72     17.65 o
   4  11   6      728.92      713.12     18.53 o
   5  11   6      763.63      786.29     27.34 o
   6  11   6        2.65        2.49      7.91 o
   7  11   6      776.49      753.48     47.69 o
   8  11   6        0.08       -1.71     15.90 o
   9  11   6        8.13       10.30     20.38 o
   0  12   6      573.63      514.07     13.29 o
   1  12   6       10.92       18.48      4.00 o
   2  12   6      161.43      142.00      9.40 o
   3  12   6      161.06      168.86     12.07 o
   4  12   6       57.25       26.19      6.74 o
   5  12   6      590.33      547.31     24.02 o
   6  12   6      194.78      166.11     21.27 o
   7  12   6       10.47       12.62     14.19 o
   8  12   6       77.95       96.85     26.08 o
   9  12   6       87.69       76.56     31.54 o
   1  13   6       61.14       42.67      5.14 o
   2  13   6      610.92      600.00     13.15 o
   3  13   6      101.96       70.83      9.09 o
   4  13   6     1202.98     1183.53     30.20 o
   5  13   6      290.97      292.89     20.55 o
   6  13   6      242.68      262.79     26.61 o
   7  13   6       52.01       56.68     19.10 o
   8  13   6       64.79       33.26     31.42 o
   0  14   6      745.79      681.95     24.27 o
   1  14   6        1.52        0.16      3.89 o
   2  14   6      411.15      394.06     18.25 o
   3  14   6       38.25       26.66      9.03 o
   4  14   6        0.13        6.95      8.67 o
   5  14   6      234.90      207.05     18.49 o
   6  14   6      362.41      387.43     31.72 o
   7  14   6       12.88        9.16     16.81 o
   1  15   6      977.31      983.90     20.38 o
   2  15   6        5.91       16.80      6.25 o
   3  15   6       85.11      101.58     12.30 o
   4  15   6       50.83       53.19     12.15 o
   5  15   6       50.62       28.66     12.19 o
   6  15   6       17.81       28.42     16.24 o
   7  15   6        5.33        9.56     17.83 o
   0  16   6        0.88        8.52     11.01 o
   1  16   6      135.77      147.99     10.13 o
   2  16   6        3.42        8.46      5.84 o
   3  16   6      240.89      234.10     18.30 o
   4  16   6        4.42       -3.08     10.13 o
   5  16   6      108.46       99.23     17.66 o
   6  16   6       26.29       27.49     21.27 o
   1  17   6       19.91       31.06      9.59 o
   2  17   6      128.30      103.41      8.41 o
   3  17   6       43.39       26.13     10.29 o
   4  17   6      178.67      205.17     34.29 o
   0  18   6       32.82       14.78     13.26 o
   1  18   6        7.55       15.31     14.67 o
   2  18   6        5.88       -3.02     22.30 o
   3  18   6        1.34       15.46      9.56 o
   1   1   7     6300.49     6534.96     60.55 o
   2   1   7     1247.02     1086.71     11.40 o
   3   1   7        7.44       10.70      1.55 o
   4   1   7     5175.75     5349.58     42.28 o
   5   1   7      277.67      311.67      9.38 o
   6   1   7      517.26      544.37     10.94 o
   7   1   7      229.28      219.86      8.54 o
   8   1   7       68.30       54.50      9.46 o
   9   1   7       41.43       29.68      6.65 o
  10   1   7      128.36      127.94     11.27 o
  11   1   7       13.38       16.89      7.86 o
   0   2   7     1507.73     1662.82     33.48 o
   1   2   7     1386.21     1559.43     18.99 o
   2   2   7     1357.12     1394.04     12.99 o
   3   2   7     1590.26     1696.57     15.94 o
   4   2   7      183.35      176.20      4.92 o
   5   2   7      136.78      145.32      5.51 o
   6   2   7      365.50      348.89      8.11 o
   7   2   7      142.87      124.43      7.52 o
   8   2   7      467.76      464.43     19.52 o
   9   2   7       85.58       78.42      8.61 o
  10   2   7       21.95       11.92      6.89 o
  11   2   7        0.27       11.21      7.74 o
   1   3   7     8139.61     7946.52     59.59 o
   2   3   7      160.29      184.39      3.94 o
   3   3   7      679.66      809.00     11.35 o
   4   3   7      284.90      292.03      8.58 o
   5   3   7     1883.52     1953.28     23.04 o
   6   3   7      865.24      907.88     14.41 o
   7   3   7     1857.52     1835.08     31.93 o
   8   3   7       83.32       74.04      7.67 o
   9   3   7      158.48      148.12     10.63 o
  10   3   7       45.14       33.76      7.55 o
  11   3   7        7.26        5.02      7.39 o
   0   4   7     2636.30     2552.95     25.33 o
   1   4   7      147.32      168.91      4.44 o
   2   4   7     2840.90     2908.74     21.70 o
   3   4   7       30.46       32.53      2.43 o
   4   4   7       16.23       17.52      2.22 o
   5   4   7       18.83       18.50      3.02 o
   6   4   7     1152.00     1171.95     17.39 o
   7   4   7        9.34       13.07      4.25 o
   8   4   7      979.65     1035.86     21.95 o
   9   4   7       41.23       32.50      6.96 o
  10   4   7       59.66       42.26      7.98 o
  11   4   7       34.33       34.50      8.98 o
   1   5   7     1594.67     1680.63     13.50 o
   2   5   7     1885.75     1827.06     14.83 o
   3   5   7        7.20        2.75      1.44 o
   4   5   7     8206.85     8282.36     52.68 o
   5   5   7      560.67      563.96      8.73 o
   6   5   7     2022.66     2068.10     22.03 o
   7   5   7      394.65      366.55     12.35 o
   8   5   7      168.84      159.10      9.56 o
   9   5   7      107.44      118.35     10.06 o
  10   5   7      463.73      468.99     27.24 o
  11   5   7       48.74       51.66     10.68 o
   0   6   7      364.58      312.62      6.44 o
   1   6   7      553.53      565.29      6.00 o
   2   6   7      500.78      465.33      7.28 o
   3   6   7       41.90       29.01      1.94 o
   4   6   7       98.82       99.97      3.85 o
   5   6   7      442.49      424.92      9.74 o
   6   6   7     1109.40     1118.09     20.04 o
   7   6   7      186.82      199.05      9.56 o
   8   6   7      806.37      847.08     19.73 o
   9   6   7      128.19      151.77     18.24 o
  10   6   7        0.98        3.46      7.92 o
  11   6   7       44.36       45.94     10.31 o
   1   7   7     6243.31     6057.71     37.40 o
   2   7   7      931.69      871.16      9.32 o
   3   7   7     2395.57     2433.51     20.38 o
   4   7   7      610.97      599.70     10.75 o
   5   7   7      230.04      202.35      7.77 o
   6   7   7       80.27       84.42      7.54 o
   7   7   7     1139.53     1200.62     31.02 o
   8   7   7       26.46       33.84      7.18 o
   9   7   7        2.53       18.28     12.49 o
  10   7   7       59.01       67.91     18.59 o
  11   7   7       26.32       30.53     22.86 o
   0   8   7     7846.94     7886.18     78.80 o
   1   8   7      194.64      235.82      5.61 o
   2   8   7      701.22      624.89     10.08 o
   3   8   7      786.70      690.03     10.61 o
   4   8   7     2563.82     2698.44     27.63 o
   5   8   7      181.56      178.88      8.95 o
   6   8   7     1070.35     1062.89     42.22 o
   7   8   7      358.46      376.26     24.24 o
   8   8   7       52.13       79.97     14.87 o
   9   8   7        8.93       -1.12     12.47 o
  10   8   7       12.08       16.46     15.30 o
   1   9   7     1682.88     1526.07     17.60 o
   2   9   7     8653.37     8646.44     69.79 o
   3   9   7      209.09      173.72      7.80 o
   4   9   7     2105.27     2118.91     23.80 o
   5   9   7       55.24       30.81      5.63 o
   6   9   7       94.07       82.10     12.44 o
   7   9   7      242.24      261.60     21.71 o
   8   9   7       72.19       72.63     16.58 o
   9   9   7      135.77      139.87     22.99 o
  10   9   7       13.91       14.07     16.97 o
   0  10   7     1359.35     1206.58     22.00 o
   1  10   7     4234.14     3963.54     37.58 o
   2  10   7        3.14        1.84      2.86 o
   3  10   7     2517.84     2445.77     37.63 o
   4  10   7      897.96      807.48     18.93 o
   5  10   7       57.24       52.36      8.17 o
   6  10   7      173.01      188.27     15.90 o
   7  10   7       81.21       81.76     15.03 o
   8  10   7       23.37       33.50     14.35 o
   9  10   7      126.38      124.32     22.24 o
  10  10   7        8.37       -8.77     19.52 o
   1  11   7     1839.40     1918.07     26.38 o
   2  11   7       68.31       63.08      5.08 o
   3  11   7       23.38       31.76      6.27 o
   4  11   7       73.27       48.70      7.92 o
   5  11   7      704.44      738.60     27.22 o
   6  11   7       23.25       20.46      8.86 o
   7  11   7      253.75      324.50     28.23 o
   8  11   7       14.01        4.64     17.16 o
   9  11   7        4.98       11.53     19.88 o
   0  12   7       62.45       53.20      5.47 o
   1  12   7      980.08      916.50     21.48 o
   2  12   7       62.78       60.96      5.38 o
   3  12   7      250.27      233.07     12.81 o
   4  12   7       74.46       65.44      8.62 o
   5  12   7       27.18        9.85      7.84 o
   6  12   7      266.57      296.58     36.93 o
   7  12   7       95.28       84.55     24.07 o
   8  12   7       16.96       -2.40     18.13 o
   9  12   7        7.19      -11.19     20.33 o
   1  13   7     1265.03     1215.45     20.16 o
   2  13   7       44.66       42.95      5.49 o
   3  13   7        7.61       11.41      5.94 o
   4  13   7      114.05      114.16     12.06 o
   5  13   7       55.26       48.85     12.97 o
   6  13   7       65.68       48.15     15.77 o
   7  13   7        7.54       18.25     15.94 o
   8  13   7        6.66      -11.58     26.49 o
   0  14   7      752.93      719.97     20.10 o
   1  14   7      136.81      148.36      8.46 o
   2  14   7      217.60      226.77     12.14 o
   3  14   7       41.68       36.36      9.48 o
   4  14   7       21.63       10.27      9.18 o
   5  14   7        2.99        9.17     10.36 o
   6  14   7       37.86       41.45     16.32 o
   7  14   7        0.30       12.11     16.55 o
   1  15   7      140.14      133.56      8.50 o
   2  15   7      289.80      284.38     13.27 o
   3  15   7       44.52       39.64     12.50 o
   4  15   7      113.57      113.49     14.34 o
   5  15   7       81.74       77.07     14.56 o
   6  15   7       17.05        8.42     15.05 o
   7  15   7        2.42       -5.16     17.13 o
   0  16   7       30.85       33.38     28.46 o
   1  16   7       11.42       12.32      5.92 o
   2  16   7       26.81       30.14      6.85 o
   3  16   7      135.61      140.98     18.33 o
   4  16   7       10.22        2.11     10.58 o
   5  16   7      160.00      161.48     18.03 o
   6  16   7        0.00        9.70     16.97 o
   1  17   7       23.36       15.91     11.91 o
   2  17   7        2.74       12.40      7.16 o
   3  17   7        5.04       -2.43      8.85 o
   4  17   7       54.28       52.68     13.48 o
   0  18   7      322.71      363.39     28.52 o
   1  18   7        5.44        6.60      9.96 o
   2  18   7      134.02      137.77     25.13 o
   0   0   8    28071.84    29095.48    567.39 o
   1   0   8     1528.11     1618.76     29.65 o
   2   0   8     1393.24     1338.77     18.62 o
   3   0   8     1042.07      850.33     14.15 o
   4   0   8      132.80      118.38      6.51 o
   5   0   8      956.53      935.23     22.85 o
   6   0   8      374.28      334.32     13.26 o
   7   0   8        1.13       -3.58      4.53 o
   8   0   8      402.59      394.55     31.05 o
   9   0   8        5.21        5.24      7.77 o
  10   0   8        0.49        1.74      8.40 o
  11   0   8       50.82       43.70     13.22 o
   1   1   8    11835.90    11993.52    120.14 o
   2   1   8        9.32        5.77      1.42 o
   3   1   8     2497.25     2612.58     23.19 o
   4   1   8       35.48       34.05      3.00 o
   5   1   8        3.36       13.30      3.02 o
   6   1   8        7.37       13.26      3.17 o
   7   1   8      288.56      292.44     11.94 o
   8   1   8        6.95        3.71      4.89 o
   9   1   8       88.58       91.43      7.43 o
  10   1   8        3.39        5.20      6.33 o
  11   1   8        5.91        6.74      7.49 o
   0   2   8    21332.04    22446.53    311.32 o
   1   2   8     4950.93     5045.80     44.58 o
   2   2   8      863.49      817.21      8.93 o
   3   2   8     1883.97     1786.31     20.35 o
   4   2   8      369.55      377.56      6.60 o
   5   2   8      352.04      306.00      6.93 o
   6   2   8      653.41      598.68     10.51 o
   7   2   8       19.01       21.71      3.62 o
   8   2   8      458.43      477.36     15.80 o
   9   2   8      143.90      137.05     10.56 o
  10   2   8        5.40        1.63      6.49 o
  11   2   8       59.51       47.21      9.32 o
   1   3   8     3951.05     4011.83     29.86 o
   2   3   8      647.36      706.29      7.63 o
   3   3   8      180.30      210.11      7.48 o
   4   3   8       75.69       63.05      3.85 o
   5   3   8      168.67      152.76      7.28 o
   6   3   8       31.72       39.37      4.23 o
   7   3   8       36.27       70.54      6.25 o
   8   3   8        4.52        8.06      5.09 o
   9   3   8       93.35       84.74      8.74 o
  10   3   8        0.06        7.70      6.49 o
  11   3   8        5.84       12.45      7.67 o
   0   4   8    13391.72    14109.18    119.16 o
   1   4   8      114.51      137.28      3.36 o
   2   4   8      217.59      181.46      4.19 o
   3   4   8      156.30      142.12      4.48 o
   4   4   8     1276.74     1287.08     13.83 o
   5   4   8        0.06        1.40      2.40 o
   6   4   8      961.00      980.17     15.74 o
   7   4   8       58.33       45.23      5.28 o
   8   4   8      427.33      471.52     18.48 o
   9   4   8       48.90       28.04      6.58 o
  10   4   8       15.74       10.60      6.56 o
  11   4   8       37.84       34.57      9.11 o
   1   5   8      572.01      586.58      6.74 o
   2   5   8       91.81      100.41      3.16 o
   3   5   8        6.50        4.56      1.55 o
   4   5   8       15.40       25.12      3.00 o
   5   5   8      179.59      182.49      5.46 o
   6   5   8       37.41       44.98      4.24 o
   7   5   8      584.52      580.46     14.89 o
   8   5   8       17.07       14.84      5.13 o
   9   5   8        2.86        3.15      5.65 o
  10   5   8        0.63       13.52      6.85 o
  11   5   8       37.12       41.16      8.78 o
   0   6   8     5015.56     4987.28     44.78 o
   1   6   8      214.54      184.84      4.12 o
   2   6   8      887.84      892.27      9.07 o
   3   6   8      631.31      608.34      7.70 o
   4   6   8        2.64        5.61      2.28 o
   5   6   8       98.07      113.55      5.46 o
   6   6   8        0.64       16.37      3.80 o
   7   6   8      636.37      646.64     16.07 o
   8   6   8       11.13       30.11      6.97 o
   9   6   8      262.63      284.96     17.52 o
  10   6   8       25.60       10.40      9.01 o
  11   6   8       21.41       11.46      9.28 o
   1   7   8      198.58      194.16      3.56 o
   2   7   8      387.64      366.26      6.17 o
   3   7   8       59.66       56.51      2.77 o
   4   7   8     1106.58     1111.20     17.37 o
   5   7   8     1163.70     1169.33     20.40 o
   6   7   8      367.41      361.36     13.92 o
   7   7   8       69.60       72.01      9.69 o
   8   7   8      385.72      421.81     17.93 o
   9   7   8      222.86      207.22     28.11 o
  10   7   8       90.29       55.60     17.87 o
  11   7   8        0.09        2.86     16.36 o
   0   8   8     2590.06     2701.38     32.18 o
   1   8   8      970.71      940.69     12.24 o
   2   8   8     1329.94     1315.37     16.56 o
   3   8   8      153.51      158.82      4.43 o
   4   8   8       27.36       34.33      4.35 o
   5   8   8     1424.72     1439.50     23.58 o
   6   8   8     1196.41     1200.96     58.40 o
   7   8   8      243.34      272.83     21.40 o
   8   8   8      408.51      426.43     27.75 o
   9   8   8       49.27       52.90     16.51 o
  10   8   8        4.07       14.78     15.62 o
   1   9   8      665.95      650.24     11.40 o
   2   9   8      141.03       94.46      5.44 o
   3   9   8     1160.56     1056.49     19.57 o
   4   9   8       75.73       86.08      6.49 o
   5   9   8       19.77       18.92      5.42 o
   6   9   8       45.11       39.88      9.77 o
   7   9   8      197.20      199.46     26.19 o
   8   9   8       60.44       53.08     16.41 o
   9   9   8       23.30       35.61     15.86 o
  10   9   8        1.63       11.84     16.91 o
   0  10   8       88.24       90.85      6.79 o
   1  10   8      180.74      174.26      6.67 o
   2  10   8      279.46      298.51      9.50 o
   3  10   8      133.88      102.80      8.91 o
   4  10   8        5.38        3.51      4.77 o
   5  10   8        4.22        5.79      6.32 o
   6  10   8      677.16      738.34     25.40 o
   7  10   8        8.13       28.96     11.90 o
   8  10   8      220.13      221.98     39.01 o
   9  10   8        0.09       10.52     15.20 o
  10  10   8        0.63       10.85     22.01 o
   1  11   8     2008.80     1858.22     23.25 o
   2  11   8     1121.90     1076.62     18.39 o
   3  11   8      786.91      676.32     18.40 o
   4  11   8      136.88      147.98     11.05 o
   5  11   8      255.43      269.52     17.20 o
   6  11   8        3.82        2.40      8.04 o
   7  11   8       71.88       86.63     18.46 o
   8  11   8       20.90       37.06     16.23 o
   9  11   8       97.52       63.13     25.54 o
   0  12   8     2150.18     2104.02     32.61 o
   1  12   8      474.38      444.52     11.97 o
   2  12   8      742.36      722.93     15.64 o
   3  12   8     1450.13     1432.59     28.29 o
   4  12   8      129.66      130.88     10.94 o
   5  12   8       78.36       74.04     11.48 o
   6  12   8      216.94      242.37     34.90 o
   7  12   8       39.22       34.21     20.04 o
   8  12   8        7.52        5.54     24.64 o
   9  12   8       37.04       83.90     40.53 o
   1  13   8      359.57      392.15     11.42 o
   2  13   8        7.96       14.59      4.57 o
   3  13   8      237.48      211.99     12.87 o
   4  13   8       33.66       49.41      8.90 o
   5  13   8      369.76      319.41     23.80 o
   6  13   8       52.98       63.21     17.20 o
   7  13   8      212.73      263.12     49.85 o
   8  13   8        1.60       31.54     31.91 o
   0  14   8       84.52       79.01      8.06 o
   1  14   8       63.60       45.17      6.00 o
   2  14   8      116.40      121.18      8.08 o
   3  14   8      298.75      263.00     17.62 o
   4  14   8        0.01       -2.93      8.51 o
   5  14   8      234.27      243.03     21.88 o
   6  14   8        3.12        5.33     14.66 o
   7  14   8       55.36       48.21     18.75 o
   1  15   8     1011.70     1047.92     20.54 o
   2  15   8       61.99       60.09      7.89 o
   3  15   8       17.41       12.54      8.40 o
   4  15   8      322.45      310.22     26.11 o
   5  15   8       88.28       77.02     14.11 o
   6  15   8       81.50       30.45     16.84 o
   7  15   8       46.19       72.94     37.08 o
   0  16   8       13.94       15.61     25.32 o
   1  16   8       96.46       98.43      9.26 o
   2  16   8       82.05       63.18      8.22 o
   3  16   8      271.70      266.36     41.49 o
   4  16   8       14.90       11.88     10.43 o
   5  16   8        0.10        2.22     11.21 o
   6  16   8      122.42      122.16     23.19 o
   1  17   8      120.48       98.08     14.29 o
   2  17   8      245.83      282.90     20.45 o
   3  17   8        0.57       -3.01      8.92 o
   4  17   8      186.21      199.97     19.69 o
   0  18   8       11.81       -1.01     13.98 o
   1  18   8        8.82       19.57     10.98 o
   2  18   8       83.33       60.36     28.77 o
   1   1   9     7544.78     7803.73     76.17 o
   2   1   9       11.75       17.28      1.80 o
   3   1   9     2627.65     2891.81     24.22 o
   4   1   9      903.19      941.39     17.05 o
   5   1   9      722.02      653.18     13.28 o
   6   1   9      779.35      766.92     13.29 o
   7   1   9      357.28      371.69     16.72 o
   8   1   9      201.74      183.50     10.96 o
   9   1   9       26.61       20.96      6.27 o
  10   1   9       30.49       17.66      7.33 o
  11   1   9        0.02        8.46      7.62 o
   0   2   9      115.06      129.02      8.08 o
   1   2   9       89.87      113.41      3.64 o
   2   2   9     1192.50     1270.09     12.24 o
   3   2   9        0.62        1.05      1.73 o
   4   2   9     1558.76     1755.67     17.26 o
   5   2   9        5.13       10.87      2.48 o
   6   2   9       81.31      121.03      5.55 o
   7   2   9       10.42       10.09      3.43 o
   8   2   9      243.88      212.70     11.61 o
   9   2   9       59.27       52.54      7.73 o
  10   2   9      116.98      109.94     10.56 o
  11   2   9        6.03        9.16      7.73 o
   1   3   9       25.09       72.34      2.89 o
   2   3   9       40.91       83.69      2.93 o
   3   3   9      688.84      664.03      8.28 o
   4   3   9     3439.79     3475.40     32.01 o
   5   3   9     1164.00     1145.30     16.70 o
   6   3   9      972.85      999.59     16.05 o
   7   3   9     1581.03     1569.07     23.57 o
   8   3   9       83.26       81.31      7.92 o
   9   3   9      174.10      131.37     10.43 o
  10   3   9       25.71       11.73      7.18 o
  11   3   9       38.01       46.49     10.33 o
   0   4   9     5933.90     6185.25     58.33 o
   1   4   9     3541.16     3740.85     27.91 o
   2   4   9      937.53     1008.60      9.37 o
   3   4   9     4952.82     4968.31     39.16 o
   4   4   9       51.24       66.42      3.46 o
   5   4   9        2.30        3.25      2.69 o
   6   4   9      234.32      216.25      8.25 o
   7   4   9       54.79       44.81      6.35 o
   8   4   9      276.27      275.80     12.64 o
   9   4   9       24.49       16.58      5.80 o
  10   4   9       30.67       35.66      8.32 o
  11   4   9        8.50        5.15      7.92 o
   1   5   9    12290.35    12833.90     79.87 o
   2   5   9     4766.55     4956.40     34.54 o
   3   5   9       15.82       19.38      3.14 o
   4   5   9      977.28      966.70     11.14 o
   5   5   9     2304.74     2341.06     21.94 o
   6   5   9      262.42      245.45      8.39 o
   7   5   9      713.55      683.71     15.96 o
   8   5   9        5.78        6.80      4.84 o
   9   5   9       84.53       80.64      8.85 o
  10   5   9       46.23       44.87      8.45 o
  11   5   9        8.96       12.53      7.81 o
   0   6   9     2470.83     2632.48     26.59 o
   1   6   9      128.80      115.08      3.03 o
   2   6   9      869.22      864.72      9.67 o
   3   6   9       67.46       86.16      3.32 o
   4   6   9     1166.07     1210.00     12.98 o
   5   6   9      279.49      317.77      8.41 o
   6   6   9     1007.87     1008.98     15.04 o
   7   6   9        5.82        8.65      4.63 o
   8   6   9      267.40      271.77     14.52 o
   9   6   9       76.18       78.45     10.21 o
  10   6   9       59.29       50.06     10.99 o
  11   6   9        6.58        5.39      9.41 o
   1   7   9     2921.70     3062.16     21.59 o
   2   7   9     1908.64     1937.44     18.03 o
   3   7   9       14.16       19.00      2.27 o
   4   7   9     2545.55     2533.60     25.16 o
   5   7   9        0.07        9.47      4.12 o
   6   7   9      250.11      255.59     12.35 o
   7   7   9      105.04      104.65     10.00 o
   8   7   9       94.00       94.27     12.35 o
   9   7   9       29.97       19.54      7.89 o
  10   7   9      142.97      208.92     27.46 o
  11   7   9        0.62        1.99     16.71 o
   0   8   9      117.59      116.00      5.69 o
   1   8   9        0.36        2.54      1.87 o
   2   8   9       32.87       24.37      3.19 o
   3   8   9     1748.83     1700.38     17.61 o
   4   8   9       93.60       74.78      5.53 o
   5   8   9      910.78      914.28     19.42 o
   6   8   9     1051.26     1066.61     30.09 o
   7   8   9       82.96       91.66     14.03 o
   8   8   9      487.80      479.27     32.59 o
   9   8   9       62.84       66.71     17.72 o
  10   8   9       10.47        3.90     15.39 o
   1   9   9     2410.86     2308.29     25.88 o
   2   9   9        8.36        2.56      3.22 o
   3   9   9      159.62      179.42      5.94 o
   4   9   9      505.94      514.87     16.17 o
   5   9   9     1018.64     1048.33     21.42 o
   6   9   9      143.54      154.32     14.71 o
   7   9   9      537.34      660.67     31.35 o
   8   9   9       25.85       17.59     14.19 o
   9   9   9      176.21      188.58     38.20 o
  10   9   9       20.96       15.24     17.34 o
   0  10   9       90.27       75.56      6.64 o
   1  10   9      412.02      335.58      8.99 o
   2  10   9       20.54       19.00      4.10 o
   3  10   9       12.17       12.74      2.97 o
   4  10   9       91.91       80.12      7.81 o
   5  10   9      180.03      162.91     13.02 o
   6  10   9      199.22      184.51     15.68 o
   7  10   9       70.41       55.72     13.28 o
   8  10   9       47.58       54.65     27.16 o
   9  10   9        1.67        8.88     14.74 o
  10  10   9        8.93       17.91     18.23 o
   1  11   9      191.48      205.49      7.32 o
   2  11   9      260.08      267.79     11.37 o
   3  11   9        2.03        7.57      3.61 o
   4  11   9       92.99       97.40      9.41 o
   5  11   9        0.46        1.21      7.27 o
   6  11   9       79.81       70.57     11.31 o
   7  11   9        9.34       13.72     12.49 o
   8  11   9        2.50       22.38     15.09 o
   9  11   9       18.53       15.67     20.16 o
   0  12   9       82.10       77.79      6.58 o
   1  12   9        7.57       14.29      4.09 o
   2  12   9       29.85       21.37      4.73 o
   3  12   9     1253.32     1255.20     26.48 o
   4  12   9       15.01       19.91      6.79 o
   5  12   9      801.65      766.44     34.00 o
   6  12   9        3.10       22.10     11.63 o
   7  12   9      182.09      168.37     29.42 o
   8  12   9       12.63       38.44     31.17 o
   9  12   9      214.21      120.25     41.27 o
   1  13   9     1449.44     1493.41     22.81 o
   2  13   9       22.10       24.26      5.13 o
   3  13   9      146.99      130.09     12.25 o
   4  13   9        1.05       -1.19      6.42 o
   5  13   9      237.87      216.18     25.99 o
   6  13   9       91.80      109.71     32.95 o
   7  13   9      256.15      220.27     35.13 o
   8  13   9       30.85       17.86     30.55 o
   0  14   9        5.99        3.31      5.87 o
   1  14   9       36.57       31.61      5.78 o
   2  14   9       33.97       36.81      5.98 o
   3  14   9       25.92       17.65      8.67 o
   4  14   9       81.14       66.18     12.17 o
   5  14   9      191.52      239.08     22.46 o
   6  14   9      112.58      138.68     22.02 o
   7  14   9        6.94       20.98     16.94 o
   1  15   9        8.78       25.17      5.35 o
   2  15   9       12.23       18.20      6.02 o
   3  15   9      154.92      176.79     15.31 o
   4  15   9      214.74      210.61     21.54 o
   5  15   9        1.34        6.50     12.29 o
   6  15   9        0.76       10.06     15.50 o
   0  16   9     1321.81     1480.21     62.59 o
   1  16   9      175.24      192.00     11.81 o
   2  16   9      200.26      218.26     13.19 o
   3  16   9      278.55      315.45     20.58 o
   4  16   9      119.53      105.54     14.72 o
   5  16   9        0.01        0.30     11.61 o
   1  17   9       56.91       79.62     13.45 o
   2  17   9     1019.00     1149.66     28.82 o
   3  17   9       23.61       32.98     10.78 o
   4  17   9      112.78      125.91     16.99 o
   0  18   9      546.59      617.53     52.92 o
   1  18   9       25.73       36.03     11.90 o
   2  18   9      209.98      200.14     28.29 o
   0   0  10     1292.61     1401.03     38.90 o
   1   0  10     1123.70     1092.13     25.31 o
   2   0  10     1645.63     1572.41     28.09 o
   3   0  10     1625.05     1522.99     23.60 o
   4   0  10      158.00      143.55      9.41 o
   5   0  10     1570.77     1347.83     36.84 o
   6   0  10      102.36       71.36      7.26 o
   7   0  10      120.90      152.62     13.23 o
   8   0  10      858.37      884.21     29.23 o
   9   0  10      384.05      389.19     25.48 o
  10   0  10      226.21      231.38     19.29 o
  11   0  10      119.57       97.85     18.68 o
   1   1  10     2602.10     2620.27     26.27 o
   2   1  10     2752.75     2877.09     22.87 o
   3   1  10     2089.50     2209.95     19.84 o
   4   1  10     3260.67     3348.76     30.63 o
   5   1  10       46.33       59.53      5.09 o
   6   1  10      646.89      631.21     12.02 o
   7   1  10      368.96      377.34     12.25 o
   8   1  10        1.98        8.79      4.27 o
   9   1  10      137.40      124.28      8.37 o
  10   1  10      234.34      216.86     13.68 o
  11   1  10        4.46        9.07      6.55 o
   0   2  10    22276.28    23329.83    254.76 o
   1   2  10     1834.39     1871.07     19.18 o
   2   2  10    15576.99    15991.46    105.84 o
   3   2  10      293.48      319.16      5.90 o
   4   2  10     1418.41     1427.49     15.59 o
   5   2  10       93.17       91.31      7.38 o
   6   2  10     6039.20     5996.27     52.08 o
   7   2  10        3.75        6.30      3.29 o
   8   2  10      847.38      829.17     20.11 o
   9   2  10       47.86       36.40      7.14 o
  10   2  10       73.12       61.53      8.63 o
  11   2  10       17.53       16.32      7.83 o
   1   3  10     1793.50     1990.57     17.90 o
   2   3  10     7564.80     8280.80     57.23 o
   3   3  10      927.03      951.48     10.11 o
   4   3  10     1709.71     1839.16     17.57 o
   5   3  10        8.09       10.09      3.18 o
   6   3  10       14.30       17.95      3.87 o
   7   3  10      298.37      291.04     10.61 o
   8   3  10      197.02      188.60     11.81 o
   9   3  10       23.06       27.01      6.62 o
  10   3  10       29.14       28.30      7.66 o
  11   3  10        1.02        8.98      8.11 o
   0   4  10     5017.75     6034.06     54.24 o
   1   4  10      975.19      982.10     10.86 o
   2   4  10       80.78       74.65      2.52 o
   3   4  10     1310.71     1347.29     14.04 o
   4   4  10      103.65      151.49      6.44 o
   5   4  10      126.12      121.02      6.22 o
   6   4  10       83.63       83.85      5.84 o
   7   4  10       48.61       44.21      5.51 o
   8   4  10        8.47       13.42      5.27 o
   9   4  10      140.15      128.46     13.56 o
  10   4  10       18.43       13.97      7.16 o
  11   4  10      103.94       93.71     11.42 o
   1   5  10      540.67      636.27      7.78 o
   2   5  10     1139.26     1402.96     13.42 o
   3   5  10       45.63       49.74      2.75 o
   4   5  10     1608.32     1692.44     16.39 o
   5   5  10       11.90       18.15      3.20 o
   6   5  10        0.36        4.66      3.61 o
   7   5  10      152.10      150.85     11.25 o
   8   5  10       95.25       86.75      8.12 o
   9   5  10        9.24       13.88      6.37 o
  10   5  10      180.98      188.87     12.95 o
  11   5  10       14.25        9.87      7.73 o
   0   6  10     1747.88     1883.18     20.88 o
   1   6  10        3.11        2.98      1.35 o
   2   6  10     2561.96     2683.42     22.61 o
   3   6  10      503.53      458.74      6.96 o
   4   6  10       74.42       70.91      3.65 o
   5   6  10     1010.07     1051.24     14.01 o
   6   6  10      685.92      759.96     32.80 o
   7   6  10       12.41        7.75      4.44 o
   8   6  10      206.84      239.06     11.47 o
   9   6  10       16.28       23.13      6.39 o
  10   6  10       48.65       51.54     10.92 o
  11   6  10       17.19       20.24     10.17 o
   1   7  10      101.27       90.15      3.53 o
   2   7  10     1546.39     1499.65     15.31 o
   3   7  10        0.02        1.25      1.93 o
   4   7  10      932.51      879.38     14.13 o
   5   7  10       17.67       12.80      3.62 o
   6   7  10       67.76       74.04     14.60 o
   7   7  10       31.20        7.09      6.27 o
   8   7  10       13.91       13.20      7.09 o
   9   7  10        0.40        7.60      8.08 o
  10   7  10        4.53       -3.51     13.49 o
  11   7  10       16.27       -2.34     28.21 o
   0   8  10     7170.92     6955.55     71.79 o
   1   8  10       42.16       47.65      2.88 o
   2   8  10     1631.20     1581.46     18.11 o
   3   8  10      132.08      133.68      4.83 o
   4   8  10      383.91      372.27      8.63 o
   5   8  10      469.52      508.12     20.78 o
   6   8  10      923.12      955.87     24.68 o
   7   8  10       38.98       33.34      6.73 o
   8   8  10      314.53      348.36     29.20 o
   9   8  10      127.59      133.21     30.85 o
  10   8  10       19.83       12.06     15.35 o
   1   9  10      178.82      176.18      7.39 o
   2   9  10      259.72      231.12      8.69 o
   3   9  10      231.67      196.07      8.36 o
   4   9  10       25.33       17.20      4.38 o
   5   9  10        7.86       10.02      5.29 o
   6   9  10      160.14      159.13     14.83 o
   7   9  10        1.06       20.82     10.37 o
   8   9  10        4.25       13.30     12.70 o
   9   9  10       49.42       44.19     17.28 o
  10   9  10        5.05       13.97     17.76 o
   0  10  10       10.03        5.86      3.56 o
   1  10  10        0.06        2.82      2.87 o
   2  10  10      210.12      182.01      8.17 o
   3  10  10      114.37      118.69      6.34 o
   4  10  10      100.61      117.81     10.16 o
   5  10  10      145.68      153.77     15.41 o
   6  10  10        1.29       -5.07      7.14 o
   7  10  10        0.01       -4.75      9.72 o
   8  10  10        0.01        8.36     12.60 o
   9  10  10       19.70       39.76     20.99 o
   1  11  10      168.86      138.90      8.23 o
   2  11  10      691.17      651.38     16.98 o
   3  11  10      160.86      154.75      9.99 o
   4  11  10     1972.49     1973.87     35.37 o
   5  11  10        3.98       13.63      7.83 o
   6  11  10      192.15      185.43     17.43 o
   7  11  10        2.48       12.30     14.76 o
   8  11  10       24.92       38.12     16.52 o
   9  11  10       23.88        0.86     16.05 o
   0  12  10     2505.89     2467.33     37.14 o
   1  12  10        0.22        4.49      3.60 o
   2  12  10     1117.88     1123.57     20.61 o
   3  12  10       10.78       10.65      5.85 o
   4  12  10       77.53       59.90      8.71 o
   5  12  10       36.82       37.30     10.13 o
   6  12  10      542.47      575.25     38.34 o
   7  12  10       43.14       39.33     15.90 o
   8  12  10      583.89      567.10     68.25 o
   1  13  10      834.99      925.02     17.99 o
   2  13  10       22.53       26.95      5.18 o
   3  13  10       78.54       46.46      8.20 o
   4  13  10       74.31       73.13     10.17 o
   5  13  10      103.36      102.55     14.41 o
   6  13  10      248.13      292.58     28.56 o
   7  13  10        5.76       -8.76     15.44 o
   8  13  10       17.84       38.32     34.00 o
   0  14  10        4.00        0.84      6.05 o
   1  14  10      209.39      233.95     10.89 o
   2  14  10       35.52       32.70      6.38 o
   3  14  10      363.26      378.52     20.55 o
   4  14  10       18.44       17.86      9.45 o
   5  14  10        1.17       17.22     11.98 o
   6  14  10       66.30       80.82     19.30 o
   7  14  10        0.33       28.18     17.70 o
   1  15  10        1.22        7.65      4.90 o
   2  15  10     1203.71     1299.38     27.44 o
   3  15  10       11.33       12.87      8.88 o
   4  15  10      396.48      391.26     26.45 o
   5  15  10       31.66       39.73     13.85 o
   6  15  10        1.31       -0.72     15.06 o
   0  16  10      746.45      821.26     39.05 o
   1  16  10       93.56       78.05      9.61 o
   2  16  10        1.64       10.56      6.03 o
   3  16  10      189.13      137.35     18.35 o
   4  16  10      130.16      135.61     15.85 o
   5  16  10        1.61       17.66     12.37 o
   1  17  10        3.59       17.87     10.33 o
   2  17  10      271.64      302.56     12.10 o
   3  17  10      146.92      122.39     14.36 o
   4  17  10       39.36       39.64     13.29 o
   0  18  10      776.83      822.73     48.60 o
   1  18  10       56.00       79.43     13.81 o
   2  18  10        6.55      -12.05     15.14 o
   1   1  11     4856.51     4987.77     45.09 o
   2   1  11     6045.15     5928.11     41.39 o
   3   1  11      256.68      271.59      5.70 o
   4   1  11      155.69      173.23      5.89 o
   5   1  11      228.63      217.53      8.42 o
   6   1  11      775.35      744.50     14.91 o
   7   1  11      478.19      442.43     16.22 o
   8   1  11       73.90       77.98      6.93 o
   9   1  11       50.73       40.71      6.01 o
  10   1  11      423.68      409.27     17.79 o
  11   1  11       27.62       17.22      6.96 o
   0   2  11     3786.72     4180.10     68.98 o
   1   2  11       24.97       42.17      2.70 o
   2   2  11      146.46      157.81      4.26 o
   3   2  11       53.85       37.10      2.70 o
   4   2  11       12.45       18.20      2.59 o
   5   2  11      248.77      241.49      7.82 o
   6   2  11      260.26      286.55      8.83 o
   7   2  11       14.40       18.94      3.90 o
   8   2  11      381.09      407.66     20.82 o
   9   2  11       42.13       35.92      7.19 o
  10   2  11       42.48       31.39      7.73 o
  11   2  11        5.19        9.94      7.62 o
   1   3  11      793.85      830.91      9.94 o
   2   3  11     8294.61     8518.76     61.98 o
   3   3  11      808.28      866.47     10.01 o
   4   3  11       63.51       53.52      2.97 o
   5   3  11      342.95      347.00      7.99 o
   6   3  11       83.54       67.26      5.61 o
   7   3  11        1.98        6.01      3.76 o
   8   3  11        1.26        5.08      4.79 o
   9   3  11        1.73        1.38      5.47 o
  10   3  11        2.66       12.84      7.30 o
  11   3  11        0.18       10.93      8.14 o
   0   4  11       68.22       46.50      3.48 o
   1   4  11        0.20        1.54      1.40 o
   2   4  11       60.34       66.38      2.94 o
   3   4  11      700.03      645.30      9.70 o
   4   4  11        5.96        6.77      2.31 o
   5   4  11     1129.72     1073.71     16.80 o
   6   4  11      240.34      248.18      8.89 o
   7   4  11       27.73       18.38      4.72 o
   8   4  11      252.44      286.60     17.21 o
   9   4  11       60.76       60.46      8.49 o
  10   4  11       40.56       32.08      8.09 o
  11   4  11       20.90       38.60      9.19 o
   1   5  11     3753.75     3752.53     28.05 o
   2   5  11     2467.47     2638.77     19.68 o
   3   5  11      486.49      528.04      7.45 o
   4   5  11      406.92      382.80      7.65 o
   5   5  11      319.25      294.92     10.42 o
   6   5  11      262.21      249.04      9.04 o
   7   5  11      733.42      763.04     18.08 o
   8   5  11        4.62       11.87      5.42 o
   9   5  11      251.26      277.66     14.33 o
  10   5  11      151.92      171.14     17.11 o
  11   5  11       21.48       22.03      8.38 o
   0   6  11      105.15      122.34      5.09 o
   1   6  11      140.07      165.06      4.04 o
   2   6  11      946.81      899.80     10.76 o
   3   6  11      227.61      233.27      5.34 o
   4   6  11      160.93      179.73      6.19 o
   5   6  11       85.74       86.82      5.86 o
   6   6  11      164.98      173.82     10.28 o
   7   6  11      220.57      236.78     10.95 o
   8   6  11        0.25       10.54      5.29 o
   9   6  11       47.51       43.19      7.13 o
  10   6  11       66.17       60.12     11.61 o
  11   6  11       67.60       82.22     13.14 o
   1   7  11        0.48        3.86      1.55 o
   2   7  11      251.59      287.51      9.93 o
   3   7  11       73.22       89.19      3.94 o
   4   7  11      170.73      171.03      6.74 o
   5   7  11       83.24       80.43      7.03 o
   6   7  11       30.60       25.15      8.32 o
   7   7  11       20.64       17.93      6.78 o
   8   7  11        0.36        5.50      6.83 o
   9   7  11      178.06      186.17     15.52 o
  10   7  11        0.34        6.56      8.17 o
   0   8  11     9226.50     8963.26     90.48 o
   1   8  11      464.04      405.95      7.09 o
   2   8  11     1713.51     1682.62     25.14 o
   3   8  11     1026.77     1005.00     13.02 o
   4   8  11       60.93       58.05      4.46 o
   5   8  11      443.68      464.17     14.89 o
   6   8  11      102.91      113.61     14.60 o
   7   8  11       67.04       62.61      8.54 o
   8   8  11        8.61       14.28      9.87 o
   9   8  11       36.97       69.44     23.01 o
  10   8  11      113.88      109.49     26.56 o
   1   9  11     1182.55     1104.19     16.31 o
   2   9  11     2377.20     2279.17     30.57 o
   3   9  11      249.04      241.05      9.54 o
   4   9  11     1623.39     1638.26     24.25 o
   5   9  11      414.45      467.54     15.42 o
   6   9  11       18.91       14.34      5.41 o
   7   9  11      723.93      706.75     32.87 o
   8   9  11      251.76      267.65     27.23 o
   9   9  11       60.23       44.45     16.91 o
  10   9  11       24.42       20.24     17.59 o
   0  10  11      103.54       87.03     10.23 o
   1  10  11      109.09       86.02      5.58 o
   2  10  11      399.63      389.31     12.01 o
   3  10  11        0.04        1.59      3.31 o
   4  10  11        1.20       -2.74      5.22 o
   5  10  11      122.01       89.17     11.20 o
   6  10  11        7.15        9.10      8.00 o
   7  10  11        3.95        2.10     10.99 o
   8  10  11      143.37      142.90     22.70 o
   9  10  11       11.24       15.03     16.05 o
   1  11  11      107.77      105.10      6.60 o
   2  11  11      252.15      252.28     11.41 o
   3  11  11        1.21        5.80      3.52 o
   4  11  11      577.67      616.08     30.31 o
   5  11  11       22.77       23.93      8.78 o
   6  11  11       85.81       81.19     13.21 o
   7  11  11        1.10        7.09     15.39 o
   8  11  11       18.48       49.89     21.43 o
   9  11  11        1.61       -5.72     18.77 o
   0  12  11      107.59      115.94     10.49 o
   1  12  11       64.23       52.54      4.46 o
   2  12  11        5.76       11.45      4.40 o
   3  12  11       73.23       81.43      7.17 o
   4  12  11        9.06       11.81      6.74 o
   5  12  11       17.99       26.08      9.63 o
   6  12  11       71.35       87.93     19.66 o
   7  12  11        8.47        6.21     14.96 o
   8  12  11       51.61       89.20     37.21 o
   1  13  11       10.78       12.66      4.43 o
   2  13  11       44.32       38.66      5.69 o
   3  13  11       30.82       25.86      7.17 o
   4  13  11       31.66       28.07      8.38 o
   5  13  11       47.64       22.14     10.60 o
   6  13  11       67.80       93.58     16.28 o
   7  13  11        0.43       13.04     16.54 o
   8  13  11        2.64       -0.25     30.06 o
   0  14  11      219.54      208.79     25.78 o
   1  14  11      415.07      400.15     13.75 o
   2  14  11      264.95      271.65     13.41 o
   3  14  11      977.17     1029.22     30.51 o
   4  14  11      104.76      120.18     20.41 o
   5  14  11       63.82       37.04     19.10 o
   6  14  11      106.50      105.30     21.94 o
   7  14  11       63.34        2.73     17.08 o
   1  15  11      932.82      939.78     19.71 o
   2  15  11       54.22       54.71      7.93 o
   3  15  11       33.69       20.38      8.85 o
   4  15  11      396.74      389.97     24.49 o
   5  15  11      339.13      278.56     23.84 o
   6  15  11       28.09       33.28     17.13 o
   0  16  11        2.46       14.79     12.69 o
   1  16  11      104.28      128.70     13.71 o
   2  16  11       97.39      101.20     11.19 o
   3  16  11       90.22       90.75     12.39 o
   4  16  11       86.03      103.95     14.83 o
   5  16  11       14.18       16.67     13.64 o
   1  17  11       96.25       99.13     14.89 o
   2  17  11      166.97      181.89     11.66 o
   3  17  11        1.11        9.71     14.59 o
   4  17  11      121.68      123.34     22.86 o
   0  18  11       29.03       26.06     13.84 o
   1  18  11       17.72       17.33     10.90 o
   2  18  11        9.24        7.77     17.16 o
   0   0  12        1.38        2.29      5.08 o
   1   0  12     3375.74     3572.57     46.63 o
   2   0  12     3748.07     3716.78     37.06 o
   3   0  12     1849.23     1874.85     42.15 o
   4   0  12      386.85      403.70     12.93 o
   5   0  12      313.11      333.05     16.26 o
   6   0  12     1231.83     1067.96     27.42 o
   7   0  12      406.15      396.59     19.52 o
   8   0  12        0.74       -4.66      6.20 o
   9   0  12       26.30       17.99      9.11 o
  10   0  12       61.33       52.10     12.47 o
  11   0  12       24.08       25.37     11.89 o
   1   1  12      164.21      213.22      6.15 o
   2   1  12     4805.75     4895.26     42.02 o
   3   1  12      880.52      904.53     11.24 o
   4   1  12     1957.27     1905.04     20.68 o
   5   1  12        0.27        6.90      3.16 o
   6   1  12       90.61       66.88      6.08 o
   7   1  12      922.32      897.92     17.64 o
   8   1  12       37.10       31.82      5.31 o
   9   1  12      181.09      171.18     12.12 o
  10   1  12       44.58       76.31      9.59 o
  11   1  12       53.87       55.86      8.94 o
   0   2  12    25321.21    25447.26    254.29 o
   1   2  12      329.51      278.02      5.96 o
   2   2  12      180.78      166.19      4.50 o
   3   2  12     3745.89     3408.14     28.28 o
   4   2  12      635.11      580.28     10.05 o
   5   2  12     4494.98     4390.51     44.24 o
   6   2  12      552.00      519.17     11.99 o
   7   2  12      283.15      274.68      9.84 o
   8   2  12      942.15      975.61     22.16 o
   9   2  12      211.14      219.63     13.08 o
  10   2  12       12.40       15.52      7.27 o
  11   2  12      139.34      143.13     13.56 o
   1   3  12      969.54     1062.47     11.91 o
   2   3  12      641.87      609.14     13.47 o
   3   3  12       29.91       22.64      2.42 o
   4   3  12     1313.83     1264.35     13.74 o
   5   3  12       12.63        9.76      2.77 o
   6   3  12      130.04      130.85      8.96 o
   7   3  12       27.54       18.93      4.64 o
   8   3  12        5.32        0.53      4.90 o
   9   3  12      129.92      117.49     10.14 o
  10   3  12      146.25      162.19     13.26 o
  11   3  12       50.07       58.23     10.59 o
   0   4  12      949.77     1276.24     17.34 o
   1   4  12      262.74      234.41      4.99 o
   2   4  12      828.58      745.02      9.21 o
   3   4  12      918.01      867.98      9.73 o
   4   4  12       75.45       83.09      4.30 o
   5   4  12      267.35      260.74      8.62 o
   6   4  12      300.09      301.99     12.03 o
   7   4  12      275.66      286.54     12.25 o
   8   4  12       12.22       29.97      6.53 o
   9   4  12      409.97      428.31     17.74 o
  10   4  12        6.17       13.36      7.41 o
  11   4  12        3.85        6.77      8.24 o
   1   5  12     1195.85     1245.60     12.51 o
   2   5  12      313.16      285.21      4.87 o
   3   5  12      561.07      603.97      8.46 o
   4   5  12      237.35      266.89      7.59 o
   5   5  12      611.06      618.26     12.64 o
   6   5  12      214.73      225.41      9.75 o
   7   5  12      144.44      163.83     10.10 o
   8   5  12      145.49      162.77     10.56 o
   9   5  12       66.85       80.69      9.26 o
  10   5  12        7.98       27.77      7.88 o
  11   5  12        5.80        6.42      7.93 o
   0   6  12      833.13      831.80     13.79 o
   1   6  12     3258.12     3296.19     24.82 o
   2   6  12       65.00       42.60      2.99 o
   3   6  12     7142.47     7210.56     50.96 o
   4   6  12        4.42        3.55      2.50 o
   5   6  12      991.52      987.86     17.77 o
   6   6  12       44.97       53.79     10.38 o
   7   6  12       57.45       56.18      6.83 o
   8   6  12       46.85       43.72      6.94 o
   9   6  12      127.39      132.31     12.69 o
  10   6  12        1.11       11.35      9.88 o
  11   6  12        4.61       14.18     10.54 o
   1   7  12      104.60      106.80      3.53 o
   2   7  12      752.88      727.47     10.79 o
   3   7  12      250.78      238.04      6.64 o
   4   7  12       29.62       30.63      3.50 o
   5   7  12      753.67      776.70     14.75 o
   6   7  12       16.41        2.64      7.27 o
   7   7  12       11.71        8.95      6.54 o
   8   7  12       81.33       82.83     13.37 o
   9   7  12      120.30      139.17     14.18 o
  10   7  12        0.77       -1.62      8.35 o
   0   8  12     1786.28     1867.72     27.33 o
   1   8  12        9.92       10.69      2.32 o
   2   8  12      474.13      517.84     10.18 o
   3   8  12       77.45       67.79      4.69 o
   4   8  12      148.78      148.52      5.52 o
   5   8  12      370.64      358.11     12.40 o
   6   8  12      357.17      344.57     22.11 o
   7   8  12      353.80      324.57     16.21 o
   8   8  12       10.95        8.78      6.99 o
   9   8  12        0.06       -3.84     11.20 o
  10   8  12        0.63       -1.45     15.12 o
   1   9  12      331.13      346.93      7.14 o
   2   9  12       20.22       29.09      3.89 o
   3   9  12       21.92       23.50      4.13 o
   4   9  12      432.69      475.68     12.64 o
   5   9  12      293.26      269.78     13.13 o
   6   9  12        2.02       -1.22      7.33 o
   7   9  12       68.59       64.13     13.63 o
   8   9  12        1.27        6.95     13.05 o
   9   9  12       43.80       49.29     17.44 o
  10   9  12        0.35       14.41     16.95 o
   0  10  12      251.38      258.00     11.58 o
   1  10  12       13.95       18.36      3.62 o
   2  10  12       75.13       56.71      5.84 o
   3  10  12       94.74       91.88      6.48 o
   4  10  12       65.04       48.61      7.66 o
   5  10  12       58.86       38.32      9.72 o
   6  10  12        4.55        6.93     10.99 o
   7  10  12        0.85       11.49     11.88 o
   8  10  12       75.26       78.20     21.06 o
   9  10  12       59.86       55.40     19.96 o
   1  11  12     1694.71     1633.16     24.99 o
   2  11  12      375.46      405.71     13.19 o
   3  11  12        3.14        6.65      3.79 o
   4  11  12      228.91      220.48     13.64 o
   5  11  12      761.46      832.03     29.32 o
   6  11  12      329.19      345.07     22.92 o
   7  11  12      267.03      266.37     43.86 o
   8  11  12        6.77        6.27     17.36 o
   9  11  12        1.23        6.68     18.20 o
   0  12  12      384.23      376.24     13.36 o
   1  12  12      591.98      589.10     12.38 o
   2  12  12      381.58      363.36     12.33 o
   3  12  12     2126.09     2211.34     30.24 o
   4  12  12        0.19        1.02      6.17 o
   5  12  12      428.76      413.89     21.72 o
   6  12  12       72.60       82.14     15.77 o
   7  12  12       35.92       35.11     16.14 o
   8  12  12       65.33       83.91     25.99 o
   1  13  12        4.09        4.51      4.25 o
   2  13  12        6.51       15.58      5.00 o
   3  13  12       35.59       44.74      5.90 o
   4  13  12       39.56       22.08      8.82 o
   5  13  12        6.93       14.00      9.64 o
   6  13  12        6.06        2.51     11.92 o
   7  13  12       28.10       36.32     21.07 o
   8  13  12       28.34       68.62     34.87 o
   0  14  12       20.16       20.66      7.60 o
   1  14  12       11.50       18.74      5.49 o
   2  14  12        1.24        7.39      5.81 o
   3  14  12       25.78       20.63      8.90 o
   4  14  12       14.65       15.23      8.71 o
   5  14  12      142.26      178.92     20.31 o
   6  14  12       14.36        6.03     14.40 o
   7  14  12        1.41        3.94     17.46 o
   1  15  12      416.56      454.10     17.68 o
   2  15  12        1.69        7.68      6.52 o
   3  15  12       29.02       27.02      9.76 o
   4  15  12      253.30      297.13     27.18 o
   5  15  12       75.33       87.98     16.13 o
   6  15  12       78.86       76.49     22.56 o
   0  16  12        6.88       -3.66      9.84 o
   1  16  12       35.23       33.40      8.19 o
   2  16  12       65.84       81.27      8.68 o
   3  16  12      154.85      177.68     15.91 o
   4  16  12        6.24       12.51     10.93 o
   5  16  12       58.63       50.33     15.42 o
   1  17  12      308.99      342.84     23.16 o
   2  17  12       89.89       89.59     10.35 o
   3  17  12       28.20       33.76     10.85 o
   4  17  12       36.84       46.45     12.62 o
   0  18  12      231.10      175.19     31.54 o
   1  18  12      123.71      163.49     17.47 o
   1   1  13      848.55      955.13     11.04 o
   2   1  13      872.51      862.19     10.97 o
   3   1  13      607.63      684.20      9.66 o
   4   1  13     8043.39     7703.27     64.16 o
   5   1  13      206.33      234.24     10.66 o
   6   1  13       68.11       55.95      5.64 o
   7   1  13        0.00       14.36      4.31 o
   8   1  13      231.71      243.82     11.18 o
   9   1  13       28.00       18.55      5.42 o
  10   1  13       90.39       93.82     10.23 o
  11   1  13        5.75       11.92      6.63 o
   0   2  13        1.70        0.83      4.28 o
   1   2  13     1002.17     1121.59     15.90 o
   2   2  13      226.68      255.74      6.29 o
   3   2  13     1350.09     1403.73     14.34 o
   4   2  13      151.09      143.01      7.28 o
   5   2  13       90.53      152.27      6.90 o
   6   2  13      392.34      394.43     11.58 o
   7   2  13      206.33      205.39      9.96 o
   8   2  13      409.01      422.05     18.94 o
   9   2  13        0.47       12.00      6.25 o
  10   2  13      167.42      149.82     12.32 o
  11   2  13        0.89       28.29      9.27 o
   1   3  13      808.39      888.65     10.56 o
   2   3  13        3.71        3.97      1.70 o
   3   3  13      142.44      173.82      4.87 o
   4   3  13     2228.12     2213.72     21.13 o
   5   3  13      610.77      648.64     10.87 o
   6   3  13       85.49       88.29      7.43 o
   7   3  13       15.14       11.81      4.79 o
   8   3  13      183.54      185.89     16.17 o
   9   3  13        8.76       17.72      6.79 o
  10   3  13       56.04       48.20      9.32 o
  11   3  13        0.02        1.51      7.98 o
   0   4  13     1546.88     1405.99     20.01 o
   1   4  13      487.31      504.68      8.11 o
   2   4  13     1124.79     1006.79     12.60 o
   3   4  13      336.44      333.24      5.88 o
   4   4  13      153.33      150.78      8.41 o
   5   4  13       44.83       27.51      4.31 o
   6   4  13      754.75      732.91     15.61 o
   7   4  13       24.27       22.98      5.19 o
   8   4  13     1109.70     1124.36     24.31 o
   9   4  13      125.68      115.29     10.95 o
  10   4  13      333.46      355.00     25.20 o
  11   4  13        7.68       15.57      8.74 o
   1   5  13      255.55      231.31      6.64 o
   2   5  13     3150.91     2946.46     22.61 o
   3   5  13       27.55       27.47      2.97 o
   4   5  13     7733.93     7563.39     60.54 o
   5   5  13       94.04       91.26      6.27 o
   6   5  13      944.82      994.94     19.01 o
   7   5  13      245.25      253.97     11.84 o
   8   5  13      203.07      244.47     13.13 o
   9   5  13        5.57        3.72      6.19 o
  10   5  13      577.71      642.53     25.85 o
  11   5  13       33.78       19.65      8.88 o
   0   6  13     3692.37     3558.82     38.62 o
   1   6  13        0.47        3.58      1.84 o
   2   6  13     1475.96     1482.66     15.23 o
   3   6  13      543.07      536.35      8.42 o
   4   6  13      621.62      589.92     11.34 o
   5   6  13      182.48      179.76      8.87 o
   6   6  13      240.98      255.04     19.18 o
   7   6  13       83.94       74.13      7.99 o
   8   6  13      354.14      385.62     19.04 o
   9   6  13       50.71       50.99      8.35 o
  10   6  13        0.37       12.62     10.08 o
  11   6  13        0.17        6.43     10.73 o
   1   7  13     1077.43     1003.16     11.42 o
   2   7  13        4.38        2.49      2.41 o
   3   7  13       92.85       70.48      5.08 o
   4   7  13      104.79      100.44      7.04 o
   5   7  13       70.93       81.85      6.56 o
   6   7  13       52.33       42.58      6.32 o
   7   7  13       24.55        6.33      6.19 o
   8   7  13       42.15       34.03      9.64 o
   9   7  13        0.61       18.61      8.83 o
  10   7  13       13.96        9.86      9.90 o
   0   8  13     7464.44     7392.79     81.72 o
   1   8  13      356.51      363.69      7.23 o
   2   8  13     6308.51     6275.32     56.22 o
   3   8  13      193.66      194.96      8.04 o
   4   8  13       37.22       29.22      4.41 o
   5   8  13       18.25       27.07      4.99 o
   6   8  13      690.93      680.92     29.27 o
   7   8  13        0.31        3.21      6.02 o
   8   8  13      129.97      132.71     12.94 o
   9   8  13       17.97       29.69      8.58 o
  10   8  13        0.01       15.49     16.31 o
   1   9  13      274.98      252.04      7.07 o
   2   9  13     2931.20     2956.38     34.08 o
   3   9  13       48.66       39.57      4.76 o
   4   9  13     2329.15     2319.64     30.24 o
   5   9  13        0.13        1.47      6.59 o
   6   9  13      279.48      264.57     18.96 o
   7   9  13        1.11       14.08      6.48 o
   8   9  13      132.36      114.26     21.85 o
   9   9  13        1.17        2.22     14.36 o
  10   9  13      262.87      254.35     45.40 o
   0  10  13      470.81      503.23     20.29 o
   1  10  13        4.29        7.43      3.02 o
   2  10  13        7.61        7.98      3.96 o
   3  10  13       37.12       29.01      4.81 o
   4  10  13      191.53      167.69     11.74 o
   5  10  13        1.14       -1.93      6.87 o
   6  10  13      168.78      173.81     36.86 o
   7  10  13        5.30        5.54     23.04 o
   8  10  13        3.84        3.01     14.00 o
   9  10  13        0.04       -3.30     15.26 o
   1  11  13       96.71       89.69      6.25 o
   2  11  13      592.88      614.18     14.73 o
   3  11  13       16.88       16.92      4.45 o
   4  11  13      604.79      619.14     20.58 o
   5  11  13        9.62       23.36      9.30 o
   6  11  13      201.83      186.03     20.10 o
   7  11  13        0.42       10.23     16.90 o
   8  11  13       17.50       19.60     17.64 o
   9  11  13        0.01       -6.87     18.58 o
   0  12  13        8.64        3.89      4.68 o
   1  12  13       67.72       63.74      5.27 o
   2  12  13       23.98       19.54      5.20 o
   3  12  13        8.29       18.47      4.74 o
   4  12  13      115.22       98.20     10.38 o
   5  12  13       30.39       21.25      9.51 o
   6  12  13       76.69       63.08     14.71 o
   7  12  13       19.03       12.09     15.66 o
   8  12  13        0.45        1.34     18.24 o
   1  13  13        3.51        4.98      4.31 o
   2  13  13       14.90       11.60      4.91 o
   3  13  13        1.09        0.44      4.72 o
   4  13  13        5.05        3.74      7.53 o
   5  13  13       57.42       38.93     11.83 o
   6  13  13        2.11        3.45     12.06 o
   7  13  13        5.73       14.07     17.04 o
   8  13  13       44.21       96.71     39.55 o
   0  14  13     1690.12     1860.51     44.47 o
   1  14  13        4.16       -1.29      5.09 o
   2  14  13      665.22      667.20     28.16 o
   3  14  13       18.52       34.29      9.73 o
   4  14  13       10.54       12.54      9.03 o
   5  14  13        5.89       -9.79      9.79 o
   6  14  13      102.22       81.31     19.72 o
   7  14  13       64.84       77.38     22.37 o
   1  15  13      117.02      124.76     16.06 o
   2  15  13      583.31      629.95     19.43 o
   3  15  13       30.01       19.21     10.94 o
   4  15  13      557.64      569.97     27.04 o
   5  15  13       71.20       73.01     16.48 o
   6  15  13      265.84      308.09     31.42 o
   0  16  13       74.49       76.24     15.33 o
   1  16  13      194.61      174.53     16.02 o
   2  16  13       10.65       17.88      6.58 o
   3  16  13      138.28      126.87     15.74 o
   4  16  13       24.99       16.85     11.37 o
   5  16  13       70.62       95.83     17.99 o
   1  17  13       94.21       77.67     14.05 o
   2  17  13       14.84       14.81      7.89 o
   3  17  13       45.96       53.22     11.27 o
   4  17  13      221.23      260.66     25.22 o
   0  18  13     1359.76     1480.03     76.14 o
   1  18  13        0.01       -3.77      9.92 o
   0   0  14     2130.18     1857.58     52.27 o
   1   0  14     3070.59     3427.37     50.29 o
   2   0  14     1398.25     1571.35     21.50 o
   3   0  14      670.36      699.59     21.65 o
   4   0  14      193.72      176.72     14.50 o
   5   0  14       58.74       53.28      7.10 o
   6   0  14       97.99       81.10      9.87 o
   7   0  14       44.56       34.34      8.30 o
   8   0  14        0.13       -4.09      6.79 o
   9   0  14        6.28        0.19      6.33 o
  10   0  14      167.63      166.20     13.13 o
  11   0  14       20.17        2.49     11.24 o
   1   1  14     5521.10     5755.37     46.28 o
   2   1  14     1399.26     1458.21     16.12 o
   3   1  14      169.65      203.32      6.18 o
   4   1  14      559.77      609.46     12.36 o
   5   1  14     1756.39     1815.38     25.17 o
   6   1  14      114.14      123.98      7.48 o
   7   1  14      354.40      357.12     11.94 o
   8   1  14        6.40       12.20      4.75 o
   9   1  14        3.84        4.18      4.92 o
  10   1  14       20.67       29.20      6.86 o
  11   1  14        8.73        9.77      6.97 o
   0   2  14    26363.66    27830.49    280.11 o
   1   2  14     1814.23     1727.83     16.42 o
   2   2  14      621.83      762.76     10.47 o
   3   2  14    10937.51    10688.88     77.89 o
   4   2  14      548.49      512.34     10.46 o
   5   2  14     3161.58     3175.09     34.97 o
   6   2  14      149.05      160.60      7.34 o
   7   2  14        4.00        9.46      4.01 o
   8   2  14      508.20      549.78     16.88 o
   9   2  14      273.73      272.53     14.28 o
  10   2  14       60.81       60.44     14.09 o
  11   2  14      139.45      168.75     12.48 o
   1   3  14       40.09       74.89      3.72 o
   2   3  14     2526.19     2709.99     25.06 o
   3   3  14       29.86       22.93      2.45 o
   4   3  14      840.85      830.19     14.24 o
   5   3  14        0.53        2.63      2.42 o
   6   3  14       18.45       18.38      3.35 o
   7   3  14      467.50      460.64     16.33 o
   8   3  14       56.91       50.57      7.70 o
   9   3  14       65.39       66.85      9.05 o
  10   3  14      133.10      140.39     17.29 o
  11   3  14       10.57       11.13      8.47 o
   0   4  14        6.98        2.41      2.30 o
   1   4  14      448.96      484.58      9.34 o
   2   4  14     1018.98     1139.02     12.60 o
   3   4  14     1120.97     1158.54     12.18 o
   4   4  14       13.32        9.84      3.22 o
   5   4  14       33.36       39.57      4.95 o
   6   4  14      355.45      372.41     13.27 o
   7   4  14      129.12      147.98     14.03 o
   8   4  14        0.00       23.62      6.24 o
   9   4  14       30.26       33.25      7.94 o
  10   4  14       85.04       82.03     10.33 o
  11   4  14       54.83       40.10     10.08 o
   1   5  14      217.37      182.45      7.20 o
   2   5  14        1.57        4.82      1.83 o
   3   5  14        4.42        4.21      2.13 o
   4   5  14      347.78      408.95      9.49 o
   5   5  14      835.74      799.36     16.36 o
   6   5  14      147.93      154.76     10.58 o
   7   5  14      144.04      168.03     12.19 o
   8   5  14      534.96      575.59     20.46 o
   9   5  14        7.65        8.96      6.78 o
  10   5  14       93.92      119.09     18.02 o
  11   5  14        5.76       -0.99      8.28 o
   0   6  14      199.64      262.73      8.57 o
   1   6  14     1627.69     1631.21     16.68 o
   2   6  14      296.62      310.25      5.94 o
   3   6  14     4170.39     4145.76     35.11 o
   4   6  14      180.25      182.01      7.38 o
   5   6  14      313.55      304.56     11.62 o
   6   6  14      208.81      214.49     21.71 o
   7   6  14        4.01        7.16      6.04 o
   8   6  14      145.08      157.72     17.86 o
   9   6  14        1.04       14.26      6.65 o
  10   6  14       32.64       31.76     11.09 o
  11   6  14       13.44       12.44     32.77 o
   1   7  14       50.76       66.45      3.84 o
   2   7  14      911.96      895.53     13.43 o
   3   7  14     1017.28      948.56     13.30 o
   4   7  14       51.87       53.25      6.14 o
   5   7  14       14.08       12.10      4.59 o
   6   7  14        2.20        4.17      5.10 o
   7   7  14      114.12      122.72     16.06 o
   8   7  14       19.85       19.27      8.69 o
   9   7  14        7.11       24.75     12.96 o
  10   7  14       10.69       20.50     14.46 o
   0   8  14     1047.36     1073.32     19.69 o
   1   8  14      212.61      236.21      7.79 o
   2   8  14      436.67      431.04     10.01 o
   3   8  14     1184.95     1197.38     20.48 o
   4   8  14       91.70       95.35      7.82 o
   5   8  14      766.09      736.34     25.03 o
   6   8  14      441.88      439.78     24.64 o
   7   8  14       37.47       34.00      9.41 o
   8   8  14       12.08       15.14      9.83 o
   9   8  14       69.53       81.81     11.23 o
  10   8  14        5.25       11.78     16.67 o
   1   9  14        4.95        4.49      2.56 o
   2   9  14        2.68        6.05      3.14 o
   3   9  14        2.11        6.76      3.62 o
   4   9  14      225.98      220.24     10.40 o
   5   9  14      204.77      202.91     16.21 o
   6   9  14       13.91       14.26      8.93 o
   7   9  14        5.98       12.16      7.58 o
   8   9  14        6.60       17.54     13.69 o
   9   9  14       69.39       59.17     18.57 o
  10   9  14        0.52       26.56     18.23 o
   0  10  14        9.22        0.83      4.08 o
   1  10  14       52.52       45.56      4.98 o
   2  10  14       16.43       12.34      3.53 o
   3  10  14       19.92       11.96      4.77 o
   4  10  14       32.54       35.33      5.97 o
   5  10  14       15.87        9.86      8.14 o
   6  10  14       28.44       34.88     12.11 o
   7  10  14       39.12       41.32     23.96 o
   8  10  14        3.26       11.62     15.85 o
   9  10  14       10.51       16.86     19.60 o
   1  11  14     1396.86     1460.74     21.68 o
   2  11  14       67.52       61.00      6.23 o
   3  11  14      158.52      137.92     10.59 o
   4  11  14        5.32       11.94      6.60 o
   5  11  14      677.30      677.13     30.95 o
   6  11  14      144.23      127.79     21.46 o
   7  11  14      378.58      346.13     38.75 o
   8  11  14        0.09        6.50     16.66 o
   9  11  14       42.54      118.07     29.18 o
   0  12  14      116.77      118.31      9.03 o
   1  12  14      852.60      863.46     16.05 o
   2  12  14      257.47      273.76     14.70 o
   3  12  14     1879.06     1967.59     28.86 o
   4  12  14       31.15       29.28      8.05 o
   5  12  14      432.61      462.30     25.47 o
   6  12  14       44.11       47.00     14.02 o
   7  12  14        2.71        7.98     15.18 o
   8  12  14       99.89       61.02     24.52 o
   1  13  14       33.96       19.46      5.53 o
   2  13  14       35.45       36.58      6.15 o
   3  13  14       95.12       88.63      6.91 o
   4  13  14       41.22       46.15     10.44 o
   5  13  14        3.13        8.72      9.81 o
   6  13  14       25.43       34.46     13.41 o
   7  13  14       12.27       10.90     15.95 o
   8  13  14        0.01      -19.22     28.46 o
   0  14  14        0.04        2.88      7.13 o
   1  14  14       21.83       25.44      6.27 o
   2  14  14        0.52        6.36      5.95 o
   3  14  14        0.95       -0.42      7.92 o
   4  14  14       30.97       41.73     10.47 o
   5  14  14        0.10        1.31     10.60 o
   6  14  14       20.49       10.77     15.84 o
   7  14  14        0.47        8.70     17.17 o
   1  15  14      206.50      192.52     10.70 o
   2  15  14       16.92       25.71      7.11 o
   3  15  14      159.72      153.48     20.26 o
   4  15  14      146.51      169.72     17.28 o
   5  15  14      118.05       96.83     27.46 o
   6  15  14       16.50        4.03     16.69 o
   0  16  14       32.32       12.72     12.21 o
   1  16  14       47.08       40.12      8.57 o
   2  16  14       61.77       45.08     10.09 o
   3  16  14      209.52      241.41     18.31 o
   4  16  14       10.40        3.62     10.72 o
   5  16  14      242.20      194.27     22.25 o
   1  17  14        0.48        5.90      9.36 o
   2  17  14        6.60        8.34      7.20 o
   3  17  14       53.26       63.93     16.91 o
   1   1  15     7095.91     7181.15     61.53 o
   2   1  15     9155.92     9041.41     83.05 o
   3   1  15        4.20        6.92      2.04 o
   4   1  15      570.41      555.48     12.03 o
   5   1  15      151.88      145.52      7.49 o
   6   1  15       43.11       30.50      4.30 o
   7   1  15      170.41      177.76     12.67 o
   8   1  15      106.80      105.07      7.97 o
   9   1  15        1.14       -0.16      4.58 o
  10   1  15      202.93      187.18     11.85 o
  11   1  15        0.27        0.91      6.69 o
   0   2  15      795.52      775.67     41.70 o
   1   2  15      429.16      452.43      8.05 o
   2   2  15       15.61       12.99      2.23 o
   3   2  15      983.57     1053.04     12.29 o
   4   2  15      717.27      748.35     12.30 o
   5   2  15       11.99       17.28      3.60 o
   6   2  15      488.28      497.91     13.84 o
   7   2  15        9.79        3.45      4.07 o
   8   2  15      103.99      114.37      7.75 o
   9   2  15      103.65       84.92     10.21 o
  10   2  15        1.02       13.76      7.72 o
  11   2  15        8.02       23.51      8.22 o
   1   3  15      294.86      331.04      7.61 o
   2   3  15      970.49      936.04     12.12 o
   3   3  15       42.47       25.65      2.59 o
   4   3  15      168.04      167.45      6.84 o
   5   3  15       14.46        7.09      3.04 o
   6   3  15       31.06       32.35      4.35 o
   7   3  15      631.46      592.55     20.29 o
   8   3  15      213.51      192.34     12.67 o
   9   3  15       54.87       43.60      8.37 o
  10   3  15        3.17       13.97      7.65 o
  11   3  15        1.69        5.66      8.81 o
   0   4  15     1072.79      997.94     19.12 o
   1   4  15     1089.39     1132.65     17.18 o
   2   4  15      630.12      569.58      8.04 o
   3   4  15     1250.07     1333.42     13.27 o
   4   4  15        5.35        2.69      2.08 o
   5   4  15      592.07      615.31     14.34 o
   6   4  15     1630.12     1661.92     27.51 o
   7   4  15       16.99       21.53      6.05 o
   8   4  15      388.84      359.91     19.75 o
   9   4  15       48.01       50.04      8.56 o
  10   4  15       43.13       38.69      8.58 o
  11   4  15        0.31        4.50      8.25 o
   1   5  15     4228.06     4104.00     37.70 o
   2   5  15     3409.93     3294.89     26.97 o
   3   5  15      513.42      532.48      7.92 o
   4   5  15     2394.24     2334.87     25.20 o
   5   5  15      651.43      657.99     15.15 o
   6   5  15      177.95      149.70     10.38 o
   7   5  15     1460.82     1567.11     36.49 o
   8   5  15      294.42      313.85     15.62 o
   9   5  15       23.21       24.20      7.92 o
  10   5  15      181.84      188.61     14.30 o
  11   5  15       13.72        6.22      8.62 o
   0   6  15     1873.30     1744.52     26.40 o
   1   6  15       87.16       72.18      4.07 o
   2   6  15      765.25      704.05     10.06 o
   3   6  15      637.07      640.86     10.47 o
   4   6  15       38.40       35.52      4.22 o
   5   6  15      442.75      498.26     14.32 o
   6   6  15        0.71        5.95      5.31 o
   7   6  15        2.31        5.89      6.12 o
   8   6  15        0.28        9.91      5.90 o
   9   6  15        0.14       -3.63      6.05 o
  10   6  15       46.79       40.06     12.35 o
   1   7  15      356.19      299.34      7.58 o
   2   7  15      201.83      204.65      8.77 o
   3   7  15      526.99      523.80     10.49 o
   4   7  15      105.25       94.78      9.30 o
   5   7  15       67.14       53.48      6.47 o
   6   7  15       97.72       91.01     10.88 o
   7   7  15        0.97       10.53      6.09 o
   8   7  15       46.24       26.84      9.38 o
   9   7  15       56.75       47.99     11.14 o
  10   7  15        0.03        5.15      9.49 o
   0   8  15     6750.14     6821.19     77.26 o
   1   8  15     1302.22     1228.44     16.24 o
   2   8  15     1279.49     1320.66     19.29 o
   3   8  15      565.22      537.93     11.06 o
   4   8  15        0.96       13.76      4.25 o
   5   8  15       53.65       47.19      6.27 o
   6   8  15       77.48       99.74     22.64 o
   7   8  15       90.81       93.79     15.47 o
   8   8  15       52.79       53.16     13.18 o
   9   8  15       13.94       12.16      8.53 o
  10   8  15        1.07       -7.16     15.20 o
   1   9  15      475.12      457.40     12.61 o
   2   9  15      998.81     1028.79     17.52 o
   3   9  15       18.62        7.02      3.84 o
   4   9  15     1448.43     1552.33     22.83 o
   5   9  15      738.94      789.77     21.91 o
   6   9  15       31.96       28.65     10.68 o
   7   9  15      545.52      546.99     24.76 o
   8   9  15      176.11      151.48     12.72 o
   9   9  15      116.46      109.78     21.40 o
  10   9  15       59.16       95.48     39.92 o
   0  10  15        9.07        8.47      4.60 o
   1  10  15       89.28       76.45      4.80 o
   2  10  15      300.48      305.73     12.02 o
   3  10  15      135.17      146.34     10.05 o
   4  10  15       42.24       39.34      5.05 o
   5  10  15       84.32       59.45     11.34 o
   6  10  15        9.22        9.38     10.59 o
   7  10  15       29.26       36.61     30.86 o
   8  10  15       24.61       27.75     18.34 o
   9  10  15        0.88       18.67     19.47 o
   1  11  15        1.33        3.88      3.83 o
   2  11  15        3.61       10.56      4.44 o
   3  11  15       71.01       52.89      6.06 o
   4  11  15      154.12      149.85      9.23 o
   5  11  15       10.49       16.89      9.78 o
   6  11  15       90.63       67.00     14.77 o
   7  11  15        0.40       35.80     26.00 o
   8  11  15       13.61       20.93     19.50 o
   9  11  15       26.02       17.89     21.43 o
   0  12  15      998.85     1028.06     23.74 o
   1  12  15      491.92      453.32     13.15 o
   2  12  15       23.37       24.21      5.51 o
   3  12  15      516.11      539.56     14.64 o
   4  12  15      189.04      220.00     15.64 o
   5  12  15       95.93       69.58     14.15 o
   6  12  15       91.01       90.27     16.53 o
   7  12  15        0.86        4.12     14.49 o
   8  12  15       32.95       32.48     21.48 o
   1  13  15      317.22      325.94     14.99 o
   2  13  15      151.47      138.86     14.54 o
   3  13  15      249.24      275.99     15.91 o
   4  13  15       69.04       35.51      9.83 o
   5  13  15       21.06       23.39     11.03 o
   6  13  15       14.40       14.98     12.18 o
   7  13  15       70.01       70.97     20.54 o
   0  14  15      337.67      290.05     31.75 o
   1  14  15      340.42      329.33     14.86 o
   2  14  15       84.92       68.39      8.92 o
   3  14  15      195.42      191.87     13.79 o
   4  14  15        0.05       -1.19      8.56 o
   5  14  15       26.09       30.08     12.61 o
   6  14  15        2.58       12.33     13.78 o
   7  14  15        2.38        5.97     17.47 o
   1  15  15      262.99      236.29     15.02 o
   2  15  15       68.26       65.97      8.91 o
   3  15  15        4.88        5.04      8.79 o
   4  15  15       43.34       39.75     12.15 o
   5  15  15      101.67      113.44     18.49 o
   6  15  15       10.72       30.97     17.57 o
   0  16  15      149.10      187.53     24.20 o
   1  16  15      108.76      119.66     11.83 o
   2  16  15      122.15      129.95     10.48 o
   3  16  15       52.11       48.51     11.69 o
   4  16  15       11.18        9.90     10.81 o
   5  16  15       56.20       63.58     17.04 o
   1  17  15       39.82       32.92     10.93 o
   2  17  15       52.72       55.70      9.13 o
   3  17  15      189.55      185.60     16.26 o
   0   0  16     2994.61     3502.16     64.07 o
   1   0  16     1787.30     1978.31     27.41 o
   2   0  16        1.80        3.29      2.54 o
   3   0  16      470.69      524.70     12.64 o
   4   0  16      109.16      147.57      8.91 o
   5   0  16       84.86       71.62     10.02 o
   6   0  16       10.92       20.76      9.30 o
   7   0  16        8.80        4.14      7.40 o
   8   0  16      101.60      109.75     12.54 o
   9   0  16       84.96       61.37      9.52 o
  10   0  16       70.53       64.25      9.97 o
  11   0  16        0.47       10.83     12.13 o
   1   1  16      531.80      580.91     10.25 o
   2   1  16     4021.58     4274.34     32.51 o
   3   1  16      165.29      160.72      5.79 o
   4   1  16     2894.95     2904.55     30.44 o
   5   1  16        9.27        7.54      3.24 o
   6   1  16      151.03      138.42      8.12 o
   7   1  16       17.60       19.59      5.04 o
   8   1  16       92.52       89.06      7.67 o
   9   1  16        0.29       -0.43      4.95 o
  10   1  16      138.90      142.24     11.19 o
  11   1  16        0.39        9.04      7.16 o
   0   2  16    15082.75    15365.67    181.15 o
   1   2  16     1306.26     1252.03     15.50 o
   2   2  16     9754.80     9913.04     71.78 o
   3   2  16      467.25      432.92      7.96 o
   4   2  16      144.69      142.30      5.75 o
   5   2  16      180.47      166.16      9.47 o
   6   2  16     4603.55     4701.45     53.34 o
   7   2  16        1.17        0.84      4.05 o
   8   2  16      930.48      983.83     27.24 o
   9   2  16       31.91       26.87      7.70 o
  10   2  16        0.38       13.51      7.86 o
  11   2  16        0.86        3.31      7.49 o
   1   3  16       28.17       32.81      2.94 o
   2   3  16      924.88      899.74     11.75 o
   3   3  16      131.66      131.35      4.90 o
   4   3  16     1421.39     1358.85     17.15 o
   5   3  16      127.89      124.10      6.97 o
   6   3  16       40.98       29.88      4.43 o
   7   3  16       80.14       77.49     12.66 o
   8   3  16      365.11      362.53     16.29 o
   9   3  16        1.21        0.38      6.43 o
  10   3  16       64.59       45.66      9.37 o
  11   3  16        6.46       -0.72      8.48 o
   0   4  16      313.30      336.10     10.81 o
   1   4  16       77.22       57.69      4.68 o
   2   4  16        9.78        7.28      2.21 o
   3   4  16       47.48       52.03      3.37 o
   4   4  16        0.48        2.62      2.15 o
   5   4  16      246.92      233.33      9.93 o
   6   4  16      192.04      181.92     10.16 o
   7   4  16       52.33       49.14      7.71 o
   8   4  16      103.15      115.59     10.07 o
   9   4  16      218.88      205.46     13.87 o
  10   4  16        8.98        8.04      7.63 o
  11   4  16        0.14        3.53      8.45 o
   1   5  16       16.68       12.03      2.68 o
   2   5  16      997.89      946.01     12.20 o
   3   5  16       40.01       39.73      2.92 o
   4   5  16        7.89        7.08      3.22 o
   5   5  16      209.81      239.93     10.08 o
   6   5  16      184.94      220.71     11.54 o
   7   5  16       22.98       53.10      8.83 o
   8   5  16        0.02        5.29      5.96 o
   9   5  16       21.52       29.40      8.32 o
  10   5  16       21.60       22.22      9.17 o
  11   5  16        0.87       -3.26     15.77 o
   0   6  16     2249.55     2232.69     31.82 o
   1   6  16      360.44      362.73      8.66 o
   2   6  16      422.29      435.24      9.03 o
   3   6  16      127.95      119.85      5.42 o
   4   6  16       12.46       14.10      3.65 o
   5   6  16      888.02      974.05     20.98 o
   6   6  16        1.90        7.62      5.55 o
   7   6  16      182.86      199.33     19.52 o
   8   6  16       14.97       19.74      7.55 o
   9   6  16       22.05       27.88      7.82 o
  10   6  16       27.85       27.87      7.95 o
   1   7  16     3306.69     3043.60     29.91 o
   2   7  16     2501.99     2479.43     23.52 o
   3   7  16     1273.12     1261.61     17.16 o
   4   7  16     1735.05     1738.44     24.28 o
   5   7  16      402.04      454.25     18.49 o
   6   7  16        0.02        0.12      5.41 o
   7   7  16        0.50        0.71      5.71 o
   8   7  16       73.31       49.03     11.20 o
   9   7  16       12.42       34.06     10.62 o
  10   7  16       15.11       24.78     11.56 o
   0   8  16    10166.10    10226.03    110.72 o
   1   8  16      745.57      707.67     12.33 o
   2   8  16     1369.83     1352.28     19.94 o
   3   8  16     1762.64     1798.86     23.21 o
   4   8  16     1064.56     1029.81     19.04 o
   5   8  16       47.35       47.74      7.23 o
   6   8  16      928.94      910.85     56.25 o
   7   8  16      308.14      365.71     25.52 o
   8   8  16      256.15      272.29     18.95 o
   9   8  16       61.37       58.23     12.38 o
  10   8  16       22.22       -0.69     15.75 o
   1   9  16        9.60       10.72      3.21 o
   2   9  16      698.73      668.37     14.05 o
   3   9  16      273.52      241.65     14.98 o
   4   9  16       44.92       43.43      5.62 o
   5   9  16      288.96      270.05     20.37 o
   6   9  16       20.90       39.44     12.03 o
   7   9  16        6.79       43.67     18.05 o
   8   9  16        3.04       14.88      8.78 o
   9   9  16       63.80       51.70     22.08 o
   0  10  16       32.67       41.61      6.49 o
   1  10  16        7.24        6.43      4.57 o
   2  10  16       49.42       55.24      5.25 o
   3  10  16       24.82       21.17      4.69 o
   4  10  16      133.22      164.83      8.52 o
   5  10  16       16.95       12.70      8.60 o
   6  10  16        0.14        3.84     10.40 o
   7  10  16        3.26       15.22      8.50 o
   8  10  16       21.11       24.49     17.51 o
   9  10  16        8.24        8.54     18.73 o
   1  11  16      132.46      126.87      8.84 o
   2  11  16      289.56      256.02     11.61 o
   3  11  16        0.58        5.59      4.25 o
   4  11  16     1536.51     1632.40     29.40 o
   5  11  16       75.26       74.55     14.12 o
   6  11  16      278.50      265.36     23.58 o
   7  11  16      120.58      150.71     28.49 o
   8  11  16       84.26       85.04     93.57 o
   9  11  16       63.77       51.69     47.74 o
   0  12  16     2679.97     2858.31     47.09 o
   1  12  16       98.14      110.70      7.83 o
   2  12  16     1150.55     1224.99     23.34 o
   3  12  16        0.61        7.61      4.86 o
   4  12  16        0.02        3.22      7.20 o
   5  12  16      226.84      212.77     37.40 o
   6  12  16      507.85      503.49     41.56 o
   7  12  16       85.06       44.42     17.63 o
   8  12  16      328.57      311.19     51.81 o
   1  13  16      481.98      501.04     26.18 o
   2  13  16      178.16      186.79     12.68 o
   3  13  16      208.46      206.85     15.09 o
   4  13  16       38.06       30.49      9.58 o
   5  13  16       60.12       60.58     13.23 o
   6  13  16       18.62        5.73     12.03 o
   7  13  16        1.29        2.53     15.81 o
   0  14  16      164.15      200.07     15.89 o
   1  14  16        1.62        8.77      6.00 o
   2  14  16       22.27       23.63      7.08 o
   3  14  16       71.56       61.97     11.07 o
   4  14  16       22.83       24.41     10.06 o
   5  14  16        0.08       12.80     11.31 o
   6  14  16        7.19        1.28     12.85 o
   7  14  16        7.61       13.55     14.61 o
   1  15  16      121.66      101.94      8.94 o
   2  15  16      461.01      509.23     18.24 o
   3  15  16      108.56      113.21     14.05 o
   4  15  16      478.30      530.56     26.98 o
   5  15  16       38.91       21.61     12.76 o
   6  15  16       69.03       93.87     22.26 o
   0  16  16      246.81      251.33     36.84 o
   1  16  16       36.39       30.77      8.77 o
   2  16  16      146.80      171.59     11.69 o
   3  16  16      111.83      114.07     14.32 o
   4  16  16        1.17        4.49     10.75 o
   5  16  16       12.15       51.50     35.24 o
   1  17  16       50.21       62.81     12.37 o
   2  17  16      141.49      142.67     12.17 o
   3  17  16        9.91        5.27     10.20 o
   1   1  17     5447.36     5231.58     40.62 o
   2   1  17      360.11      424.41      7.39 o
   3   1  17     1419.77     1440.60     16.17 o
   4   1  17        6.50       20.01      3.15 o
   5   1  17      842.15      802.09     15.01 o
   6   1  17       33.43       19.05      4.48 o
   7   1  17      251.42      255.32     12.32 o
   8   1  17       65.91       77.55      7.54 o
   9   1  17       48.84       51.24      6.37 o
  10   1  17       15.05        7.06      6.96 o
  11   1  17        2.07        0.08      7.02 o
   0   2  17      922.13     1096.90     25.41 o
   1   2  17       90.73       91.74      4.82 o
   2   2  17      200.30      199.98      6.02 o
   3   2  17      112.92      112.44      4.76 o
   4   2  17        1.01       -0.43      2.31 o
   5   2  17      225.08      216.30      8.55 o
   6   2  17       31.51       42.56      5.46 o
   7   2  17       46.80       43.94      5.76 o
   8   2  17      181.38      198.56      9.77 o
   9   2  17        0.08        4.37      6.75 o
  10   2  17       35.33       20.80      8.70 o
  11   2  17        2.98       -1.54      7.19 o
   1   3  17       65.64       78.66      4.20 o
   2   3  17       55.09       55.35      3.62 o
   3   3  17       58.87       43.64      3.38 o
   4   3  17     1293.06     1262.86     16.66 o
   5   3  17      689.64      655.35     13.49 o
   6   3  17      620.69      621.66     20.00 o
   7   3  17      127.34      120.38     13.16 o
   8   3  17       22.44       20.43      7.95 o
   9   3  17      136.05      133.47     12.09 o
  10   3  17      120.59      108.74     12.04 o
  11   3  17        6.50        2.62      7.58 o
   0   4  17       50.48       80.49      6.57 o
   1   4  17      960.76      918.26     13.47 o
   2   4  17      750.86      748.35     13.05 o
   3   4  17     5159.21     5167.68     39.08 o
   4   4  17      263.59      252.25      7.39 o
   5   4  17      646.74      656.08     15.30 o
   6   4  17      628.15      625.57     16.84 o
   7   4  17       43.53       45.93      8.81 o
   8   4  17      445.42      462.08     18.92 o
   9   4  17       15.79       26.00      7.78 o
  10   4  17        1.04       -5.66      7.28 o
  11   4  17       13.14       22.69      9.27 o
   1   5  17    13724.76    13328.97    105.28 o
   2   5  17      402.06      391.01     10.20 o
   3   5  17       10.35       12.74      2.38 o
   4   5  17     1395.69     1384.74     20.17 o
   5   5  17     3273.77     3345.90     41.58 o
   6   5  17      337.35      350.38     14.11 o
   7   5  17      688.57      687.90     26.82 o
   8   5  17       46.65       35.25      7.49 o
   9   5  17      133.19      131.26     12.30 o
  10   5  17       60.15       34.06      9.47 o
   0   6  17     3322.69     3297.63     46.45 o
   1   6  17     2228.68     2045.40     23.22 o
   2   6  17      460.42      465.34      9.32 o
   3   6  17     1052.79      965.98     15.24 o
   4   6  17      565.43      577.42     12.23 o
   5   6  17       15.07        8.75      5.11 o
   6   6  17      537.55      538.76     20.38 o
   7   6  17       13.26       11.94      6.77 o
   8   6  17       84.21       73.61      9.69 o
   9   6  17        9.36       16.74      7.79 o
  10   6  17        3.64        8.87      7.24 o
   1   7  17     1383.57     1375.82     18.16 o
   2   7  17     3568.14     3713.02     32.45 o
   3   7  17      148.95      136.20      7.03 o
   4   7  17      776.77      777.14     16.35 o
   5   7  17       68.73       57.16      8.68 o
   6   7  17        3.48       13.37      6.05 o
   7   7  17      143.43      112.28     12.87 o
   8   7  17        8.86       12.04      6.25 o
   9   7  17        5.12        4.75      9.49 o
  10   7  17       33.88       23.72     11.88 o
   0   8  17     1415.40     1406.28     26.58 o
   1   8  17      463.52      416.47      9.81 o
   2   8  17       80.36       85.02      6.05 o
   3   8  17      646.40      614.15     12.96 o
   4   8  17      421.05      432.80     13.17 o
   5   8  17     1927.53     1939.36     36.83 o
   6   8  17      260.96      296.79     24.95 o
   7   8  17        1.24       -0.71      9.53 o
   8   8  17       50.70       74.32     12.07 o
   9   8  17      130.40      129.61     16.18 o
  10   8  17        0.00        7.15     13.41 o
   1   9  17       11.29       15.77      3.56 o
   2   9  17      218.86      217.40     10.94 o
   3   9  17      110.49       95.77      5.63 o
   4   9  17      635.83      683.52     17.31 o
   5   9  17      169.92      161.38      9.17 o
   6   9  17       41.14       26.84     11.35 o
   7   9  17     1476.19     1755.02     85.81 o
   8   9  17       62.21       74.25     12.83 o
   9   9  17      439.75      368.81     42.33 o
   0  10  17       59.03       61.57     12.42 o
   1  10  17        1.59        4.45      3.29 o
   2  10  17       73.07       65.17      6.78 o
   3  10  17      564.42      572.00     15.27 o
   4  10  17       57.56       69.73      6.90 o
   5  10  17       11.06       13.85      7.37 o
   6  10  17      336.48      381.69     54.86 o
   7  10  17      524.26      540.27     25.20 o
   8  10  17        3.88       16.84     17.77 o
   9  10  17        0.64       13.98     19.33 o
   1  11  17      575.67      579.69     20.72 o
   2  11  17      308.59      328.81     10.37 o
   3  11  17        0.75        3.84      4.53 o
   4  11  17       45.39       49.38      5.78 o
   5  11  17       84.93       49.74     12.98 o
   6  11  17       20.63       34.65     14.98 o
   7  11  17       57.75       80.11     23.80 o
   8  11  17        0.14        5.95     17.60 o
   0  12  17      149.71      176.29     13.55 o
   1  12  17       39.57       37.23      5.75 o
   2  12  17       63.87       50.28      6.83 o
   3  12  17      993.87     1038.04     20.63 o
   4  12  17      246.19      254.09     15.76 o
   5  12  17      284.55      258.24     22.55 o
   6  12  17       25.81       28.27     18.19 o
   7  12  17       31.80       24.08     16.57 o
   8  12  17       38.59       41.32     27.84 o
   1  13  17     1341.11     1343.42     25.55 o
   2  13  17      108.28      122.86     15.90 o
   3  13  17        3.15        0.04      5.76 o
   4  13  17        5.77        0.38      8.50 o
   5  13  17       98.27       83.29     27.37 o
   6  13  17       33.01       18.25     13.73 o
   7  13  17       31.21       32.78     19.02 o
   0  14  17        3.76        2.11      7.78 o
   1  14  17       59.67       51.92      9.32 o
   2  14  17        3.16        6.50      6.51 o
   3  14  17       24.77       24.59      6.88 o
   4  14  17       14.80        7.95     10.80 o
   5  14  17      182.18      210.13     20.10 o
   6  14  17       16.76        5.15     13.26 o
   1  15  17       92.23      101.38     16.94 o
   2  15  17       31.39       29.66      7.65 o
   3  15  17       46.53       28.69     10.64 o
   4  15  17        1.01        3.07     10.18 o
   5  15  17        0.89       -3.07     11.22 o
   6  15  17        3.38       41.89     33.14 o
   0  16  17      147.08      173.35     32.89 o
   1  16  17       10.73        6.00      7.51 o
   2  16  17       24.83       27.00      7.45 o
   3  16  17       80.41       80.83     13.25 o
   4  16  17        0.01       12.20     11.16 o
   1  17  17       12.97       17.99     10.51 o
   2  17  17       15.95       12.11      8.08 o
   3  17  17        7.58       15.52     10.19 o
   0   0  18     2166.76     2302.76     50.27 o
   1   0  18       15.58       12.60      3.11 o
   2   0  18      166.60      167.39      7.35 o
   3   0  18     1002.70      958.90     20.43 o
   4   0  18      692.34      753.19     22.41 o
   5   0  18       89.21      101.68     11.94 o
   6   0  18      189.32      191.88     13.58 o
   7   0  18       47.94       49.83      9.32 o
   8   0  18        9.04        9.53      6.61 o
   9   0  18        0.16       10.60      7.30 o
  10   0  18        0.23       -0.16      7.33 o
  11   0  18        4.86       -2.73     13.26 o
   1   1  18     2843.12     2758.93     24.64 o
   2   1  18       21.31       24.47      2.64 o
   3   1  18      501.75      497.39      8.89 o
   4   1  18      282.22      285.19      8.61 o
   5   1  18        1.40        4.72      3.43 o
   6   1  18       60.46       65.07      6.95 o
   7   1  18      132.26      136.30     15.53 o
   8   1  18       30.82       29.99      5.88 o
   9   1  18       10.42        5.45      5.04 o
  10   1  18       25.99       32.85      7.98 o
  11   1  18        0.66        6.16      7.42 o
   0   2  18     7241.15     7429.55     80.88 o
   1   2  18      523.29      502.96      8.20 o
   2   2  18     2867.58     2759.27     27.39 o
   3   2  18      199.64      202.76      6.21 o
   4   2  18       38.29       28.90      3.53 o
   5   2  18      635.70      663.35     13.15 o
   6   2  18      691.61      662.81     16.70 o
   7   2  18      116.84      101.30      9.00 o
   8   2  18      401.13      423.39     17.46 o
   9   2  18      108.60      101.38     11.71 o
  10   2  18       33.84       30.08      7.99 o
  11   2  18       19.91       37.20      8.96 o
   1   3  18       13.84        9.78      2.46 o
   2   3  18        0.25        2.76      2.20 o
   3   3  18      254.80      265.70      6.99 o
   4   3  18      150.96      169.22      6.65 o
   5   3  18       14.92       15.59      3.89 o
   6   3  18        0.02        7.79      4.02 o
   7   3  18        2.23       10.00      5.84 o
   8   3  18       15.41       18.50      6.71 o
   9   3  18      131.37      131.18     12.43 o
  10   3  18       24.52       22.94      8.89 o
  11   3  18       24.58       20.22      8.43 o
   0   4  18     1704.12     1537.23     26.85 o
   1   4  18      124.74      128.02      5.05 o
   2   4  18      461.11      395.45      7.92 o
   3   4  18       90.69      106.25      5.10 o
   4   4  18      654.90      683.37     11.79 o
   5   4  18      237.09      230.30     11.99 o
   6   4  18     1077.24     1175.54     24.48 o
   7   4  18       32.58       44.60      7.72 o
   8   4  18       62.39       81.63      9.27 o
   9   4  18       94.53       76.54     10.17 o
  10   4  18       12.83       20.39      8.66 o
  11   4  18       39.56       48.00     19.15 o
   1   5  18        1.07        7.71      2.71 o
   2   5  18      223.95      236.89      7.55 o
   3   5  18      263.56      244.17      6.64 o
   4   5  18       19.31       24.36      3.67 o
   5   5  18       32.02       40.44      5.70 o
   6   5  18       23.00       32.41      6.28 o
   7   5  18       11.78       17.86      6.80 o
   8   5  18       29.30       14.47      7.05 o
   9   5  18       57.70       60.35      9.91 o
  10   5  18       70.41       93.91     11.68 o
   0   6  18      686.98      677.67     17.03 o
   1   6  18       73.72       60.91      4.56 o
   2   6  18     1091.10     1084.48     15.38 o
   3   6  18       16.31       21.54      3.19 o
   4   6  18       96.21      101.69      6.71 o
   5   6  18      220.16      220.10     12.82 o
   6   6  18      313.23      336.33     28.11 o
   7   6  18        4.00       -0.87      6.22 o
   8   6  18      115.88      129.99     15.73 o
   9   6  18       49.96       37.10      9.67 o
  10   6  18        0.20        7.28      7.98 o
   1   7  18     1194.22     1107.50     15.69 o
   2   7  18      375.50      340.49      9.71 o
   3   7  18      643.60      659.21     14.22 o
   4   7  18      489.56      514.95     14.65 o
   5   7  18        9.03        6.60      5.32 o
   6   7  18       43.09       48.50      8.90 o
   7   7  18       38.64       23.17      7.72 o
   8   7  18        6.45       10.03      6.36 o
   9   7  18       12.50       11.48      9.90 o
  10   7  18       13.92       29.45     11.74 o
   0   8  18      473.43      392.06     17.68 o
   1   8  18      220.48      200.94      9.58 o
   2   8  18      659.02      697.94     12.19 o
   3   8  18      744.90      768.06     14.77 o
   4   8  18        3.95        5.41      4.76 o
   5   8  18      172.59      165.60     14.98 o
   6   8  18      700.72      814.87     26.69 o
   7   8  18        0.96       16.94     13.42 o
   8   8  18      219.80      221.40     23.14 o
   9   8  18        0.02        0.20      9.31 o
  10   8  18        2.22        8.02     10.17 o
   1   9  18        5.13        4.48      3.28 o
   2   9  18      489.90      481.71     14.31 o
   3   9  18      542.75      505.29     12.25 o
   4   9  18       64.73       47.65      8.87 o
   5   9  18      326.91      373.43     15.28 o
   6   9  18        9.17        6.65      6.67 o
   7   9  18      216.94      270.68     34.77 o
   8   9  18        0.26        2.21      9.06 o
   9   9  18        0.16       21.17      9.78 o
   0  10  18      384.79      384.17     20.99 o
   1  10  18       13.55       12.01      3.69 o
   2  10  18      231.83      228.59      9.66 o
   3  10  18       13.43        7.36      4.66 o
   4  10  18        1.67        5.37      4.76 o
   5  10  18      347.17      319.34     22.72 o
   6  10  18      266.21      203.05     30.87 o
   7  10  18        8.36       28.05     16.63 o
   8  10  18       97.32      160.53     32.46 o
   9  10  18      102.34       78.09     47.43 o
   1  11  18      270.30      240.16     14.32 o
   2  11  18      881.58      958.57     22.41 o
   3  11  18        6.04        7.19      5.12 o
   4  11  18      100.17      110.24      8.13 o
   5  11  18        6.28        6.53     10.00 o
   6  11  18       28.09       22.30     13.12 o
   7  11  18      447.07      484.15     72.07 o
   8  11  18        1.60        8.28     19.65 o
   0  12  18     1588.35     1727.62     34.12 o
   1  12  18       33.36       27.66      5.57 o
   2  12  18      305.73      305.07     13.53 o
   3  12  18      438.59      411.12     18.23 o
   4  12  18       61.08       56.99     10.21 o
   5  12  18      247.35      243.10     22.18 o
   6  12  18      129.76      128.00     18.55 o
   7  12  18       11.97        6.82     15.14 o
   8  12  18       48.59       26.12     24.15 o
   1  13  18       52.01       54.21      6.81 o
   2  13  18      101.51      118.10     19.63 o
   3  13  18       97.35      104.28      9.63 o
   4  13  18       10.19        0.25      8.39 o
   5  13  18       54.25       25.95     12.79 o
   6  13  18        0.00       21.41     13.58 o
   7  13  18       21.57       28.47     18.04 o
   0  14  18      143.08      131.75     26.43 o
   1  14  18       35.88       28.55      7.29 o
   2  14  18        0.28        5.44      6.14 o
   3  14  18       11.05       16.53      6.93 o
   4  14  18       20.47       17.40      9.77 o
   5  14  18        6.28       13.60     11.61 o
   6  14  18        1.07        4.41     13.76 o
   1  15  18      444.91      489.90     16.27 o
   2  15  18      179.65      183.65     16.66 o
   3  15  18        0.15        1.96      9.39 o
   4  15  18      189.65      173.58     17.82 o
   5  15  18        6.23       22.02     13.99 o
   0  16  18      225.37      188.38     34.50 o
   1  16  18       81.73       74.39     10.79 o
   2  16  18       33.95       36.16      7.91 o
   3  16  18      308.48      364.43     21.99 o
   4  16  18        0.01        1.24     11.22 o
   1  17  18      180.21      231.88     31.35 o
   2  17  18      155.40      154.61     13.12 o
   1   1  19     1467.22     1412.87     15.67 o
   2   1  19     3547.84     3242.57     27.70 o
   3   1  19      116.41      118.12      5.73 o
   4   1  19     1867.68     1855.82     21.31 o
   5   1  19       98.99       99.56      6.49 o
   6   1  19      216.27      222.45     13.58 o
   7   1  19      379.55      403.15     15.02 o
   8   1  19      203.81      216.64     10.93 o
   9   1  19       99.98      112.71      8.66 o
  10   1  19      106.32      112.86     10.78 o
  11   1  19       18.40       23.51      8.41 o
   0   2  19     1157.27     1206.48     21.67 o
   1   2  19      523.71      519.44      8.32 o
   2   2  19      571.83      483.43      7.96 o
   3   2  19      532.24      552.02     10.15 o
   4   2  19      244.44      229.72      8.71 o
   5   2  19       17.67       25.66      4.40 o
   6   2  19     1185.01     1120.43     34.91 o
   7   2  19      353.12      363.30     14.11 o
   8   2  19      248.43      240.98     14.80 o
   9   2  19       35.43       41.50      8.76 o
  10   2  19        6.02        5.72      7.32 o
  11   2  19       31.14       22.07      8.45 o
   1   3  19     2013.17     1968.63     20.98 o
   2   3  19       13.98        9.63      2.44 o
   3   3  19      270.47      225.09      9.96 o
   4   3  19      783.56      707.68     12.75 o
   5   3  19     1170.49     1151.61     20.37 o
   6   3  19       62.76       51.32      7.92 o
   7   3  19      780.82      783.24     22.75 o
   8   3  19       60.42       34.66      7.35 o
   9   3  19        0.32        4.84      7.20 o
  10   3  19       37.21       28.29      8.99 o
  11   3  19        5.55        6.96      7.78 o
   0   4  19     2333.23     2089.82     33.50 o
   1   4  19       18.90       17.63      3.63 o
   2   4  19      545.91      515.50      9.04 o
   3   4  19        1.96        4.41      2.52 o
   4   4  19       22.55       14.47      3.20 o
   5   4  19      179.17      160.45      7.55 o
   6   4  19      840.38      884.99     22.58 o
   7   4  19       78.87       86.87      9.62 o
   8   4  19      690.77      738.41     23.82 o
   9   4  19       11.66       10.80      7.48 o
  10   4  19       23.37       23.45      9.25 o
   1   5  19      306.72      333.74      8.87 o
   2   5  19     2670.43     2406.21     26.85 o
   3   5  19      328.21      296.17      9.58 o
   4   5  19     2382.31     2312.36     24.11 o
   5   5  19      151.45      165.96     13.29 o
   6   5  19     1008.19     1031.30     27.23 o
   7   5  19      889.63      906.72     31.93 o
   8   5  19        0.48       14.27     10.94 o
   9   5  19        0.02        9.92      7.76 o
  10   5  19      283.76      274.40     17.49 o
   0   6  19      320.41      271.29     11.75 o
   1   6  19     1089.83     1076.63     16.28 o
   2   6  19      669.09      691.87     12.13 o
   3   6  19      125.57      151.09      7.50 o
   4   6  19       68.66       84.08      5.78 o
   5   6  19      135.24      135.25     10.69 o
   6   6  19      105.84      111.99     11.16 o
   7   6  19       10.67        8.22      6.92 o
   8   6  19      279.78      286.48     23.01 o
   9   6  19        9.86       23.00      8.20 o
  10   6  19       76.70       67.46     10.62 o
   1   7  19     2146.62     2188.56     24.62 o
   2   7  19       23.07       28.17      3.72 o
   3   7  19      862.64      794.90     14.92 o
   4   7  19      316.69      346.72     16.85 o
   5   7  19        0.76        0.68      5.64 o
   6   7  19      201.40      190.33     13.78 o
   7   7  19       94.89       92.93     10.74 o
   8   7  19        0.00        7.48      6.50 o
   9   7  19        1.11        4.42      9.55 o
  10   7  19       19.78       24.45     12.36 o
   0   8  19     2337.66     2368.90     42.06 o
   1   8  19     1726.71     1476.45     22.09 o
   2   8  19      799.90      819.03     20.35 o
   3   8  19      404.52      362.13     10.69 o
   4   8  19        0.48        3.49      4.68 o
   5   8  19      255.47      260.73     20.25 o
   6   8  19      431.50      447.26     38.22 o
   7   8  19        0.12        1.89     13.98 o
   8   8  19      171.13      176.92     55.64 o
   9   8  19        6.57        6.28     10.43 o
   1   9  19      244.85      240.65     10.32 o
   2   9  19     2199.07     2294.93     32.15 o
   3   9  19      800.88      757.81     20.60 o
   4   9  19     1269.34     1335.45     28.26 o
   5   9  19      915.58      893.12     23.95 o
   6   9  19       80.85       90.83     11.16 o
   7   9  19        1.41       17.30     15.67 o
   8   9  19        7.38       15.06      9.55 o
   9   9  19        0.62        1.66      9.27 o
   0  10  19      266.08      287.33     14.24 o
   1  10  19      222.17      220.38      9.03 o
   2  10  19        9.25       12.96      4.33 o
   3  10  19       26.92       29.21      5.73 o
   4  10  19      115.58      112.33      9.03 o
   5  10  19       51.76       31.57      8.62 o
   6  10  19        5.05       24.42     13.57 o
   7  10  19       37.91       36.94     18.38 o
   8  10  19        0.23        6.34     10.09 o
   9  10  19      173.89      161.10     50.39 o
   1  11  19      672.95      670.98     16.78 o
   2  11  19       49.28       33.01      6.47 o
   3  11  19       37.13       31.73      5.95 o
   4  11  19      108.79      120.81      9.10 o
   5  11  19       86.70       79.57     14.96 o
   6  11  19        0.08        5.04     12.70 o
   7  11  19       52.78      131.92     33.51 o
   8  11  19       14.22       25.14     21.08 o
   0  12  19      167.57      177.81     11.71 o
   1  12  19      160.02      176.94      9.99 o
   2  12  19       11.92       13.72      5.93 o
   3  12  19       90.89      104.64      9.60 o
   4  12  19       21.36       20.26      6.05 o
   5  12  19       81.37       76.55     17.08 o
   6  12  19       56.78       74.61     16.68 o
   7  12  19       45.53       43.04     17.87 o
   8  12  19       34.74       46.45     27.91 o
   1  13  19      156.84      149.54      9.93 o
   2  13  19      104.68      139.63     11.80 o
   3  13  19       74.49       64.51      9.70 o
   4  13  19       47.86       66.48     12.09 o
   5  13  19        1.75       11.24     11.77 o
   6  13  19       38.58       31.22     14.66 o
   7  13  19        1.27        3.60     16.54 o
   0  14  19      796.00      852.29     35.35 o
   1  14  19      159.29      180.51     12.86 o
   2  14  19      246.33      221.53     16.20 o
   3  14  19      157.51      170.06     22.92 o
   4  14  19        3.14        5.00      9.57 o
   5  14  19        3.97       17.82     13.44 o
   6  14  19       68.52       76.96     17.88 o
   1  15  19      236.35      280.79     13.02 o
   2  15  19      103.59       94.16     11.72 o
   3  15  19        0.21       10.40     10.05 o
   4  15  19      331.05      348.30     23.74 o
   5  15  19      135.70      206.00     21.11 o
   0  16  19        9.01        5.91     17.00 o
   1  16  19        1.30        5.30      9.63 o
   2  16  19        8.67        3.72      6.89 o
   3  16  19        0.39       -1.76      9.19 o
   4  16  19        0.79        7.69     11.28 o
   1  17  19       60.76       66.21     10.51 o
   2  17  19       27.77       28.59     10.19 o
   0   0  20     6482.82     6403.90     84.25 o
   1   0  20      203.92      166.53      7.62 o
   2   0  20      273.28      327.74     10.23 o
   3   0  20       78.52      116.31      8.34 o
   4   0  20      734.44      675.77     15.58 o
   5   0  20        1.01        5.71      4.74 o
   6   0  20     1589.98     1546.51     52.28 o
   7   0  20       80.98       77.29     10.60 o
   8   0  20      706.02      723.90     43.81 o
   9   0  20       38.19       25.30      9.22 o
  10   0  20        0.89       -0.94      8.21 o
  11   0  20       31.92       18.18     28.06 o
   1   1  20     3527.59     3248.00     26.79 o
   2   1  20      770.76      788.93     10.69 o
   3   1  20      476.95      441.67      8.69 o
   4   1  20     1447.28     1406.94     18.06 o
   5   1  20       84.96       83.30      7.08 o
   6   1  20      214.50      215.66     19.59 o
   7   1  20      217.98      192.24     11.29 o
   8   1  20       22.76       24.73      5.66 o
   9   1  20       63.45       51.76      7.04 o
  10   1  20       61.53       54.78      8.92 o
  11   1  20       12.93        1.88      7.84 o
   0   2  20     1292.93     1087.92     20.08 o
   1   2  20      635.26      615.06      9.32 o
   2   2  20       30.53       23.81      2.79 o
   3   2  20     5920.89     5729.14     48.44 o
   4   2  20        0.20        5.19      2.98 o
   5   2  20     1768.08     1743.34     25.12 o
   6   2  20      194.36      177.84     10.66 o
   7   2  20       38.73       32.17      6.45 o
   8   2  20       51.03       47.25      8.46 o
   9   2  20      197.56      204.18     13.18 o
  10   2  20        8.88       16.87      7.65 o
  11   2  20      116.95      126.22     12.34 o
   1   3  20      457.79      434.28      8.00 o
   2   3  20      495.04      457.85      8.48 o
   3   3  20       55.00       51.82      3.90 o
   4   3  20      573.08      611.21     12.37 o
   5   3  20      125.10      134.10      7.69 o
   6   3  20      495.40      502.29     15.56 o
   7   3  20      297.76      309.67     18.52 o
   8   3  20       10.66       11.87      7.17 o
   9   3  20        0.91        0.82      6.76 o
  10   3  20       18.31       26.54      8.49 o
   0   4  20     2090.03     1977.11     32.83 o
   1   4  20      121.15      102.29      5.75 o
   2   4  20       39.49       34.41      3.42 o
   3   4  20      442.82      404.96      8.80 o
   4   4  20       33.98       33.75      4.15 o
   5   4  20        0.21        4.75      3.81 o
   6   4  20       45.26       52.11      8.40 o
   7   4  20       13.55       10.95      6.53 o
   8   4  20      246.32      223.95     22.13 o
   9   4  20       25.30       34.30      8.87 o
  10   4  20       69.66       78.26     11.47 o
   1   5  20      104.00      100.14      8.04 o
   2   5  20      165.69      135.54      6.53 o
   3   5  20       12.50        8.20      3.02 o
   4   5  20        7.05       10.80      3.34 o
   5   5  20      684.25      676.46     17.94 o
   6   5  20       87.75      120.85     11.30 o
   7   5  20      379.27      405.12     21.10 o
   8   5  20      428.92      472.78     24.52 o
   9   5  20       28.89       26.28      8.83 o
  10   5  20       22.97       27.26      9.76 o
   0   6  20     3792.15     3561.17     51.16 o
   1   6  20     1002.30      851.35     14.23 o
   2   6  20      313.68      276.08      8.40 o
   3   6  20     2207.88     2115.67     23.91 o
   4   6  20      536.19      519.89     12.66 o
   5   6  20      107.51      109.52     10.20 o
   6   6  20      490.98      504.71     32.26 o
   7   6  20        5.59       10.40      7.38 o
   8   6  20       31.61       33.19      9.75 o
   9   6  20       40.54       27.14      8.98 o
  10   6  20       33.56       40.45      9.73 o
   1   7  20       21.57       14.13      3.33 o
   2   7  20      548.94      439.45     11.73 o
   3   7  20     1107.24     1002.19     17.81 o
   4   7  20      145.88      135.86      9.15 o
   5   7  20        1.76        5.51      6.06 o
   6   7  20      233.55      238.48     17.20 o
   7   7  20      126.23      139.17     18.46 o
   8   7  20       45.85       47.31     13.48 o
   9   7  20        8.09        3.59     10.12 o
  10   7  20        5.04       -3.03     10.80 o
   0   8  20      631.63      447.24     16.68 o
   1   8  20      145.12      145.00      7.22 o
   2   8  20      170.16      171.83      9.66 o
   3   8  20      819.08      829.81     15.78 o
   4   8  20       80.91       70.09      8.20 o
   5   8  20      652.33      669.81     31.62 o
   6   8  20      107.95      137.98     13.62 o
   7   8  20       20.42        7.96      7.75 o
   8   8  20        3.54       18.11     10.53 o
   9   8  20      120.22      190.82     33.71 o
   1   9  20       83.97       80.15      6.11 o
   2   9  20     1427.23     1415.21     25.36 o
   3   9  20      458.85      454.29     13.05 o
   4   9  20     1126.28     1209.21     30.71 o
   5   9  20        0.48       11.21      6.48 o
   6   9  20      105.35       81.56     16.80 o
   7   9  20        0.10       24.70     16.47 o
   8   9  20      142.52      140.23     17.27 o
   9   9  20       30.03       40.64     12.20 o
   0  10  20     2729.98     2581.75     50.72 o
   1  10  20       80.23       57.51      5.69 o
   2  10  20     1035.59     1052.36     23.05 o
   3  10  20       30.76       24.18      4.40 o
   4  10  20       44.07       34.43      6.71 o
   5  10  20      168.66      133.48     10.93 o
   6  10  20      381.50      342.08     34.81 o
   7  10  20       13.10       34.10     18.82 o
   8  10  20      140.77      133.84     15.58 o
   9  10  20       58.76       83.69     26.69 o
   1  11  20      467.51      439.23     19.66 o
   2  11  20      291.22      314.42     12.12 o
   3  11  20        0.33       11.55      5.42 o
   4  11  20      176.30      161.89     16.73 o
   5  11  20      743.43      734.63     38.94 o
   6  11  20       34.77       33.81     18.54 o
   7  11  20      132.19      103.84     26.92 o
   8  11  20       67.32       50.98     24.36 o
   0  12  20      392.42      439.64     18.59 o
   1  12  20      142.38      138.96      9.30 o
   2  12  20       20.65       21.35      7.39 o
   3  12  20      496.56      507.02     22.00 o
   4  12  20        0.15        4.32      6.16 o
   5  12  20      340.36      378.16     27.19 o
   6  12  20        0.03       -0.52     11.76 o
   7  12  20       12.25       -1.51     14.95 o
   8  12  20       51.85       80.94     37.70 o
   1  13  20       68.28       69.51      7.97 o
   2  13  20      259.78      255.40     15.28 o
   3  13  20        0.05       -3.67      6.06 o
   4  13  20      454.03      464.80     25.82 o
   5  13  20      120.32      159.88     19.50 o
   6  13  20      163.83      137.75     28.42 o
   7  13  20        1.01       20.47     18.01 o
   0  14  20        0.83       -2.66     17.80 o
   1  14  20       55.14       55.88      7.86 o
   2  14  20      142.57      151.93     14.91 o
   3  14  20       81.55       67.14      9.53 o
   4  14  20        5.01        7.53      9.78 o
   5  14  20       12.75        5.19     12.22 o
   6  14  20      179.89      157.30     22.15 o
   1  15  20      369.50      395.09     15.18 o
   2  15  20       67.25       65.64     10.52 o
   3  15  20       54.47       45.67     10.38 o
   4  15  20        0.00       -5.45     10.47 o
   5  15  20       32.43       11.96     13.17 o
   0  16  20       29.50       38.69     22.05 o
   1  16  20       78.85       83.64     12.91 o
   2  16  20       67.35       87.68     10.49 o
   3  16  20      184.72      148.36     17.39 o
   4  16  20        0.32       14.75     11.83 o
   1  17  20        0.03       18.72      8.64 o
   1   1  21        1.34       18.23      3.79 o
   2   1  21     1147.68     1134.42     13.12 o
   3   1  21      229.51      204.48      6.52 o
   4   1  21     3463.21     3445.52     33.44 o
   5   1  21      121.37      131.16      6.89 o
   6   1  21        2.99        9.61      4.57 o
   7   1  21       17.92       18.82      5.76 o
   8   1  21      193.33      219.03     14.11 o
   9   1  21       41.55       35.65      6.64 o
  10   1  21       29.57       18.59      8.37 o
  11   1  21        5.92       10.64     23.40 o
   0   2  21       81.01       61.48      5.28 o
   1   2  21      224.46      214.83      6.16 o
   2   2  21      215.78      207.49      6.14 o
   3   2  21      208.86      226.64      7.93 o
   4   2  21      502.36      455.92     12.97 o
   5   2  21       25.48       27.30      5.04 o
   6   2  21       85.78       91.73      8.24 o
   7   2  21        0.87        4.82      5.41 o
   8   2  21        2.55       14.58      5.43 o
   9   2  21        1.63       15.88      7.00 o
  10   2  21        0.07        0.53      7.14 o
   1   3  21     1297.93     1256.40     15.33 o
   2   3  21        5.47        8.00      2.52 o
   3   3  21        0.04       -1.29      2.64 o
   4   3  21     2458.07     2462.85     27.82 o
   5   3  21      585.58      597.27     15.88 o
   6   3  21      446.04      431.11     14.85 o
   7   3  21       64.80       70.68      7.09 o
   8   3  21      129.87      118.16     12.86 o
   9   3  21       21.93       22.42      8.46 o
  10   3  21      154.03      174.05     18.29 o
   0   4  21      154.84      169.77      9.88 o
   1   4  21      380.16      399.00     10.27 o
   2   4  21        5.16        4.76      2.99 o
   3   4  21      865.40      896.06     13.08 o
   4   4  21      720.33      708.16     14.29 o
   5   4  21      148.94      168.51     15.03 o
   6   4  21        5.27       14.04      6.31 o
   7   4  21       86.88       83.70     16.58 o
   8   4  21       24.73       34.50      9.92 o
   9   4  21       71.42       93.56     12.30 o
  10   4  21       58.85       46.89     10.89 o
   1   5  21     1225.81     1132.39     17.60 o
   2   5  21      443.79      447.65     14.35 o
   3   5  21      299.89      247.89      8.14 o
   4   5  21     1182.28     1182.84     21.41 o
   5   5  21      218.60      236.95     16.49 o
   6   5  21       38.59       47.99      8.39 o
   7   5  21      429.74      433.88     19.86 o
   8   5  21       10.08       13.69      8.32 o
   9   5  21        2.41        7.19      7.50 o
  10   5  21        6.81       11.02      9.21 o
   0   6  21      339.58      252.93     16.03 o
   1   6  21       53.52       58.05      7.13 o
   2   6  21       82.91       59.33      4.72 o
   3   6  21     1393.27     1345.74     20.05 o
   4   6  21      482.95      454.45     12.73 o
   5   6  21      769.18      845.39     43.76 o
   6   6  21      100.66      108.44     11.74 o
   7   6  21       55.35       44.71      9.53 o
   8   6  21        0.13       -0.08      8.31 o
   9   6  21      168.83      160.76     14.48 o
  10   6  21       13.33       20.75      9.50 o
   1   7  21     2516.93     2215.35     26.36 o
   2   7  21      824.95      723.48     13.54 o
   3   7  21      235.49      225.82     12.88 o
   4   7  21      719.03      754.65     18.51 o
   5   7  21       38.49       35.62     11.60 o
   6   7  21        4.78       17.53      7.79 o
   7   7  21      154.06      171.46     18.85 o
   8   7  21       20.34       26.71      9.92 o
   9   7  21       81.21       82.31     11.94 o
  10   7  21       13.02        7.31     11.88 o
   0   8  21     1153.84     1144.64     30.18 o
   1   8  21      376.67      344.67     10.47 o
   2   8  21      727.76      710.41     13.98 o
   3   8  21       79.16       55.75      6.07 o
   4   8  21       44.12       29.06      6.95 o
   5   8  21        0.51        4.37      6.27 o
   6   8  21       51.30       46.52     10.00 o
   7   8  21      114.28      139.65     21.85 o
   8   8  21        4.05       19.22     15.70 o
   9   8  21        0.11        6.83     11.26 o
   1   9  21      356.44      308.51     10.52 o
   2   9  21     1464.73     1428.03     25.76 o
   3   9  21      195.64      208.08     12.00 o
   4   9  21     1034.01     1083.36     25.87 o
   5   9  21       83.43       96.32     15.20 o
   6   9  21       13.20       16.83      7.50 o
   7   9  21       10.42        2.73     15.03 o
   8   9  21      134.14      145.22     29.50 o
   9   9  21       52.99       69.72     16.03 o
   0  10  21       10.84       29.56      7.75 o
   1  10  21      119.78      112.34      7.38 o
   2  10  21       17.11       16.98      4.90 o
   3  10  21        8.96        2.36      4.05 o
   4  10  21       34.38       39.74      7.03 o
   5  10  21      126.64      164.25     20.82 o
   6  10  21        0.21       14.21     12.70 o
   7  10  21        0.28        4.65     14.94 o
   8  10  21       11.72       22.58     11.18 o
   1  11  21        9.63       17.20      4.19 o
   2  11  21      436.82      517.77     18.38 o
   3  11  21      211.48      221.40     20.05 o
   4  11  21       98.34       75.35      9.26 o
   5  11  21       38.73       29.63     12.22 o
   6  11  21       29.98       31.38     15.64 o
   7  11  21       79.04       83.09     68.50 o
   8  11  21        0.95       -0.12     20.32 o
   0  12  21       54.32       37.55     11.14 o
   1  12  21       12.46        9.29      5.47 o
   2  12  21       15.75       13.49      5.04 o
   3  12  21      138.08      135.81     11.25 o
   4  12  21      111.93      101.81     11.97 o
   5  12  21        3.25       -3.36     10.94 o
   6  12  21       77.62       90.14     17.51 o
   7  12  21        2.89       29.28     18.12 o
   1  13  21        0.22        3.13      5.35 o
   2  13  21      385.77      416.24     22.39 o
   3  13  21        0.02        4.49      6.61 o
   4  13  21       26.17       28.50     11.67 o
   5  13  21        2.94       19.07     12.93 o
   6  13  21       14.31       24.90     14.52 o
   7  13  21        1.82       23.85     18.18 o
   0  14  21      211.28      223.55     21.27 o
   1  14  21        2.36       10.78      5.11 o
   2  14  21      227.73      269.50     15.74 o
   3  14  21       15.07       18.01      8.07 o
   4  14  21       14.48       19.25     10.92 o
   5  14  21       13.61       27.63     14.48 o
   6  14  21       30.77       19.18     14.75 o
   1  15  21        0.24        5.98      6.41 o
   2  15  21       58.61       61.27      9.47 o
   3  15  21       10.92        9.56      6.81 o
   4  15  21       19.26       12.56     11.77 o
   5  15  21        4.81        8.27     12.52 o
   0  16  21      300.57      310.84     43.24 o
   1  16  21       11.17       35.03     10.31 o
   2  16  21       49.77       44.73      8.88 o
   3  16  21       47.06       31.51     11.60 o
   0   0  22      215.21      283.53     20.16 o
   1   0  22     1837.21     1744.75     26.22 o
   2   0  22      661.16      652.13     15.19 o
   3   0  22     2046.83     2083.91     30.44 o
   4   0  22     1493.92     1452.67     28.83 o
   5   0  22      215.55      199.26     12.64 o
   6   0  22     2809.46     2689.28     53.80 o
   7   0  22      139.71       52.80     18.60 o
   8   0  22      123.27       99.83     12.84 o
   9   0  22        7.78        6.63      8.74 o
  10   0  22        0.14        5.35      8.75 o
   1   1  22        1.35        2.51      2.40 o
   2   1  22     4708.60     4517.33     35.92 o
   3   1  22       76.42       58.45      4.10 o
   4   1  22     2453.43     2370.82     26.24 o
   5   1  22        0.86        2.62      3.77 o
   6   1  22       42.29       32.14      5.86 o
   7   1  22        0.30        6.80      5.05 o
   8   1  22      135.17      121.06      9.27 o
   9   1  22       70.98       62.82      7.48 o
  10   1  22       45.16       31.55      8.93 o
   0   2  22    10927.09    10488.29    111.73 o
   1   2  22     1109.60     1026.62     13.39 o
   2   2  22       50.49       50.55      3.80 o
   3   2  22     1469.80     1445.60     17.21 o
   4   2  22     1945.30     1948.12     24.07 o
   5   2  22       83.90       76.18      6.98 o
   6   2  22      822.94      814.88     21.36 o
   7   2  22        3.46        3.26      5.41 o
   8   2  22      357.49      339.57     13.04 o
   9   2  22       58.77       57.85      8.99 o
  10   2  22       15.50       15.96      8.06 o
   1   3  22       39.73       44.26      4.34 o
   2   3  22     2907.75     2838.85     25.61 o
   3   3  22      470.94      472.70     10.67 o
   4   3  22     1883.66     1816.69     23.14 o
   5   3  22       16.40       12.03      5.72 o
   6   3  22       27.53       26.01      6.04 o
   7   3  22      244.52      264.68     18.27 o
   8   3  22        2.04        8.29      8.11 o
   9   3  22        5.39        5.82      7.68 o
  10   3  22       38.77       47.67      9.41 o
   0   4  22       18.62        9.79      4.72 o
   1   4  22      173.22      166.40      7.37 o
   2   4  22      852.34      772.38     14.73 o
   3   4  22     1386.84     1270.46     16.84 o
   4   4  22        7.41        6.41      3.42 o
   5   4  22     1109.78     1068.79     26.76 o
   6   4  22      518.54      552.91     20.98 o
   7   4  22        4.11       13.22      7.07 o
   8   4  22       50.30       25.84      9.26 o
   9   4  22      243.69      263.53     21.47 o
  10   4  22       19.90       28.49     10.17 o
   1   5  22       22.55       36.68      4.38 o
   2   5  22       17.82       19.39      3.75 o
   3   5  22       78.85       67.06      5.12 o
   4   5  22      614.44      641.09     14.86 o
   5   5  22      186.84      208.19     12.53 o
   6   5  22      707.02      709.01     24.85 o
   7   5  22       85.21       88.23     19.93 o
   8   5  22       73.07       62.54     16.92 o
   9   5  22        1.29        4.90      8.20 o
  10   5  22       31.33       25.92      9.55 o
   0   6  22      437.63      409.00     16.20 o
   1   6  22      184.17      254.64      9.08 o
   2   6  22      135.44      118.06      6.82 o
   3   6  22     1426.19     1539.05     20.75 o
   4   6  22       61.84       36.25      6.35 o
   5   6  22      852.81      908.09     30.25 o
   6   6  22       21.11       28.96      9.93 o
   7   6  22       39.37       21.42      9.75 o
   8   6  22       38.70       32.31     12.63 o
   9   6  22      150.42      170.64     26.64 o
  10   6  22       23.03       24.11      9.86 o
   1   7  22      275.70      231.65      8.92 o
   2   7  22       56.95       53.41      5.37 o
   3   7  22       37.72       28.21      4.17 o
   4   7  22       26.45       27.88      5.79 o
   5   7  22        9.75        3.46      6.24 o
   6   7  22       99.30      114.53     13.77 o
   7   7  22       32.91       14.51      9.91 o
   8   7  22        8.13       18.64     10.38 o
   9   7  22       11.54       19.09      8.80 o
   0   8  22       53.61       88.94     11.46 o
   1   8  22      134.55      145.39      8.06 o
   2   8  22      184.87      176.40      8.63 o
   3   8  22      543.38      560.25     17.89 o
   4   8  22      188.14      178.81     21.79 o
   5   8  22      143.72      116.52     14.13 o
   6   8  22        6.04       14.39      8.26 o
   7   8  22        0.63        8.47      8.39 o
   8   8  22      113.35       70.28     60.43 o
   9   8  22        0.99        6.26     11.46 o
   1   9  22      600.27      579.18     14.04 o
   2   9  22        0.18        3.53      3.93 o
   3   9  22        2.28       11.83      4.62 o
   4   9  22      134.33      125.55     12.97 o
   5   9  22        6.53        3.39      7.19 o
   6   9  22       48.44       44.36     10.24 o
   7   9  22       21.13       22.08     15.93 o
   8   9  22       85.32       62.00     14.30 o
   9   9  22        9.48       19.34     12.19 o
   0  10  22      457.77      480.39     20.67 o
   1  10  22      133.23      109.31      7.51 o
   2  10  22      168.53      173.58      9.85 o
   3  10  22      439.74      421.70     13.10 o
   4  10  22      105.61       68.90     12.46 o
   5  10  22      101.39      101.02     12.80 o
   6  10  22       30.43       30.11     14.75 o
   7  10  22        0.97        5.12     16.20 o
   8  10  22        9.66       15.12     11.14 o
   1  11  22      150.82      174.38      8.45 o
   2  11  22      120.58      119.96      9.88 o
   3  11  22       65.39       66.08      8.71 o
   4  11  22      233.28      300.02     16.63 o
   5  11  22      150.49      126.65     17.67 o
   6  11  22      240.63      305.57     30.90 o
   7  11  22      163.53      145.55     28.26 o
   8  11  22        3.53       15.39     20.24 o
   0  12  22      275.76      262.23     17.02 o
   1  12  22       97.08      106.71      9.74 o
   2  12  22      586.62      597.30     17.33 o
   3  12  22      312.43      325.47     16.36 o
   4  12  22       36.96       42.52      8.71 o
   5  12  22       75.36      101.54     17.48 o
   6  12  22      188.98      202.00     26.47 o
   7  12  22        1.31        3.21     15.68 o
   1  13  22      353.39      342.63     17.23 o
   2  13  22      103.95       92.94     10.85 o
   3  13  22        6.78        5.19      7.31 o
   4  13  22      306.13      351.82     38.90 o
   5  13  22       26.75       38.66     14.45 o
   6  13  22       32.36       21.62     15.70 o
   0  14  22      132.68      130.33     32.09 o
   1  14  22       88.64       82.59      8.43 o
   2  14  22       10.05       14.71      7.61 o
   3  14  22      282.11      297.80     19.29 o
   4  14  22       40.79       30.63     11.86 o
   5  14  22       78.44       55.94     15.99 o
   6  14  22       30.71       37.76     16.23 o
   1  15  22       61.29       76.74     11.08 o
   2  15  22       63.53       58.60     11.58 o
   3  15  22       18.81       24.59      7.99 o
   4  15  22       41.59       40.44     15.14 o
   5  15  22        2.52        9.12     28.83 o
   0  16  22       46.75       32.03     23.04 o
   1  16  22        0.33       10.05     10.06 o
   2  16  22        0.10       12.89      7.27 o
   3  16  22       10.00       24.60     11.12 o
   1   1  23       12.64        8.48      2.80 o
   2   1  23     1748.26     1768.32     19.05 o
   3   1  23     1430.30     1393.96     17.56 o
   4   1  23       19.96       18.63      3.58 o
   5   1  23       17.01       12.85      5.34 o
   6   1  23       39.28       29.39      5.91 o
   7   1  23      548.26      562.55     23.37 o
   8   1  23        3.04        3.98      5.45 o
   9   1  23       16.85       26.38      6.73 o
  10   1  23       40.65       37.74      9.50 o
   0   2  23     2938.19     3056.35     42.17 o
   1   2  23     1278.22     1248.11     15.80 o
   2   2  23      857.24      807.06     11.71 o
   3   2  23      638.37      637.63     11.03 o
   4   2  23        0.06        0.67      3.16 o
   5   2  23      453.25      453.35     14.44 o
   6   2  23      276.88      286.95     12.55 o
   7   2  23       49.32       36.79      9.15 o
   8   2  23       39.54       38.52      6.52 o
   9   2  23       92.47       83.09     10.02 o
  10   2  23       20.07       17.87      8.79 o
   1   3  23      370.28      373.46     13.20 o
   2   3  23     8286.31     7987.94     59.98 o
   3   3  23      129.22      121.68      6.41 o
   4   3  23     2031.64     1903.01     24.08 o
   5   3  23      414.29      440.78     14.54 o
   6   3  23      216.40      215.37     13.10 o
   7   3  23        6.93        8.42      5.31 o
   8   3  23       63.41       43.63      9.99 o
   9   3  23       28.87       34.13      8.34 o
  10   3  23      177.36      158.77     13.86 o
   0   4  23     2657.78     2426.26     43.00 o
   1   4  23      338.29      306.75     12.14 o
   2   4  23      888.89      803.73     15.17 o
   3   4  23      268.42      278.05      9.16 o
   4   4  23      151.42      139.51      7.33 o
   5   4  23        2.60        5.41      4.53 o
   6   4  23       69.13       60.13      6.40 o
   7   4  23       10.62       14.74      7.53 o
   8   4  23       36.74       32.17      9.90 o
   9   4  23       21.52       31.90      9.44 o
  10   4  23       42.82       54.04     10.59 o
   1   5  23     3401.78     3065.12     34.87 o
   2   5  23       36.72       36.54      4.66 o
   3   5  23       16.18       16.67      3.85 o
   4   5  23      257.01      255.00     10.23 o
   5   5  23      319.25      320.62     11.23 o
   6   5  23       65.37       62.89     10.09 o
   7   5  23      223.49      249.47     17.96 o
   8   5  23        1.01       10.03      8.63 o
   9   5  23      108.66      116.19     14.25 o
  10   5  23       13.25        9.19      9.28 o
   0   6  23     1310.49     1283.20     29.44 o
   1   6  23      149.04      138.99     10.10 o
   2   6  23      502.28      494.97     11.94 o
   3   6  23      518.62      518.73     11.92 o
   4   6  23       24.28       18.88      4.26 o
   5   6  23       56.50       48.58      9.92 o
   6   6  23     1050.07     1111.87     40.05 o
   7   6  23       27.22       14.90      9.07 o
   8   6  23      744.55      788.85     31.90 o
   9   6  23       29.18       31.03      9.95 o
  10   6  23        0.03       -0.77      9.10 o
   1   7  23      155.26      140.19      7.52 o
   2   7  23     1495.20     1461.98     21.09 o
   3   7  23       68.69       43.79      5.02 o
   4   7  23     2357.60     2364.24     38.29 o
   5   7  23       42.41       34.02      8.68 o
   6   7  23      537.44      529.28     31.99 o
   7   7  23       21.37       28.75     10.43 o
   8   7  23       98.99      148.96     22.57 o
   9   7  23        3.34       12.22      8.83 o
   0   8  23        0.35        3.70      6.16 o
   1   8  23       96.20      100.89      7.41 o
   2   8  23       22.57       21.51      4.40 o
   3   8  23      458.71      470.29     14.65 o
   4   8  23      196.87      189.05     11.42 o
   5   8  23      131.23      126.03     12.86 o
   6   8  23      116.47      108.73     14.86 o
   7   8  23       40.12       31.06     10.01 o
   8   8  23       29.90       28.31     19.68 o
   9   8  23       32.16       30.16     13.84 o
   1   9  23     1341.81     1356.01     23.26 o
   2   9  23      102.71       78.69      6.25 o
   3   9  23       48.94       45.89      6.68 o
   4   9  23       15.42       18.40      7.23 o
   5   9  23      110.11       87.76     17.94 o
   6   9  23       38.19       16.59      9.11 o
   7   9  23      116.27      106.81     24.98 o
   8   9  23        1.28        9.50     17.68 o
   9   9  23       21.91       37.00     13.89 o
   0  10  23     1524.77     1403.75     35.83 o
   1  10  23       38.42       44.87      6.01 o
   2  10  23       66.23       73.94     10.49 o
   3  10  23        7.76       14.53      4.77 o
   4  10  23      237.20      191.93     15.46 o
   5  10  23       39.01       38.85      9.81 o
   6  10  23      368.47      421.02     54.31 o
   7  10  23        8.98       34.52     18.98 o
   8  10  23       49.81       67.49     14.90 o
   1  11  23       22.04       26.92      5.13 o
   2  11  23      420.88      374.36     14.45 o
   3  11  23        2.97        3.15      6.21 o
   4  11  23      603.64      588.56     27.65 o
   5  11  23        0.39        6.22      6.73 o
   6  11  23        0.15       -4.94     15.88 o
   7  11  23       25.81       34.22     20.34 o
   8  11  23       52.64       45.65     12.68 o
   0  12  23      118.55      108.61     12.59 o
   1  12  23       39.28       47.64     10.01 o
   2  12  23        6.98       11.91      5.76 o
   3  12  23       91.51       91.43     13.23 o
   4  12  23        0.08        3.59      7.06 o
   5  12  23        4.21        8.29     11.42 o
   6  12  23       65.80       62.22     27.56 o
   7  12  23      106.26      110.34     26.29 o
   1  13  23      236.36      237.39     23.23 o
   2  13  23       24.50       34.90      8.70 o
   3  13  23       13.51       14.83      8.40 o
   4  13  23      394.01      419.58     17.75 o
   5  13  23       29.86       24.92     13.21 o
   6  13  23       54.52       43.01     16.47 o
   0  14  23      109.65      114.55     17.85 o
   1  14  23       34.86       32.73      7.09 o
   2  14  23        2.02        6.33      7.36 o
   3  14  23      130.71      149.06     14.40 o
   4  14  23        5.38       23.30     11.70 o
   5  14  23       81.17       71.79     17.33 o
   1  15  23      212.99      246.45     21.61 o
   2  15  23       21.98       27.75      8.27 o
   3  15  23        0.41       -3.31      7.42 o
   4  15  23        0.02        1.62     12.75 o
   0  16  23      513.77      423.94     49.03 o
   1  16  23       31.05       39.13     11.21 o
   2  16  23      218.76      252.84     15.49 o
   3  16  23       94.50       72.30     21.19 o
   0   0  24     9549.07     8800.87    114.41 o
   1   0  24       26.24       17.54      4.60 o
   2   0  24     7376.98     7071.67     72.15 o
   3   0  24     1491.59     1417.88     24.50 o
   4   0  24      158.69      154.68      9.43 o
   5   0  24     5192.67     5146.76     77.28 o
   6   0  24     1686.97     1812.34     49.93 o
   7   0  24       41.81       34.93     10.08 o
   8   0  24       26.78       20.71      9.31 o
   9   0  24      721.75      808.29     30.51 o
  10   0  24      127.39      115.13     13.43 o
   1   1  24      658.66      576.61     10.13 o
   2   1  24     1745.41     1704.68     20.41 o
   3   1  24     1412.42     1436.42     18.20 o
   4   1  24      381.47      380.63     12.82 o
   5   1  24       26.99       23.95      5.10 o
   6   1  24      204.44      202.51     13.24 o
   7   1  24      932.94      973.48     22.22 o
   8   1  24      263.79      257.52     13.58 o
   9   1  24      110.85       95.50      9.17 o
  10   1  24        0.41       11.53      8.08 o
   0   2  24     1798.20     1762.21     29.44 o
   1   2  24      175.09      164.93      6.53 o
   2   2  24      122.65      142.07      6.30 o
   3   2  24      287.87      238.06      7.56 o
   4   2  24       27.88       26.62      3.87 o
   5   2  24        0.27        4.72      4.50 o
   6   2  24      526.12      547.44     16.72 o
   7   2  24       20.66       17.07      6.05 o
   8   2  24      108.78      114.68      9.36 o
   9   2  24        0.58        4.03      7.24 o
  10   2  24       12.21       22.92      9.37 o
   1   3  24     4491.74     4330.07     42.80 o
   2   3  24      136.62      128.53      7.45 o
   3   3  24      317.26      319.20      9.18 o
   4   3  24        4.62       13.11      4.04 o
   5   3  24      589.77      596.93     20.99 o
   6   3  24       62.73       66.05     10.21 o
   7   3  24       28.32       24.33      6.67 o
   8   3  24        0.29        4.46      7.16 o
   9   3  24       34.10       37.00      8.71 o
  10   3  24       25.34       27.29      9.02 o
   0   4  24       27.85       55.22     11.12 o
   1   4  24     2031.70     1883.78     25.25 o
   2   4  24      603.50      632.54     12.98 o
   3   4  24     3619.85     3606.85     40.65 o
   4   4  24        0.90        4.34      3.63 o
   5   4  24      156.07      186.16     10.79 o
   6   4  24      583.10      590.05     16.98 o
   7   4  24      225.49      256.76     16.94 o
   8   4  24      235.49      238.43     18.78 o
   9   4  24      140.87      120.01     13.90 o
  10   4  24       28.73       33.08      9.88 o
   1   5  24      352.63      319.91     10.40 o
   2   5  24      645.04      575.55     13.16 o
   3   5  24        7.94       10.62      3.71 o
   4   5  24      152.09      135.72      8.27 o
   5   5  24      395.03      413.51     20.60 o
   6   5  24       72.22       58.03     15.78 o
   7   5  24       33.94       29.41      9.40 o
   8   5  24       39.79       48.72     12.29 o
   9   5  24       61.01       37.87     10.21 o
  10   5  24       13.43       19.34     10.27 o
   0   6  24     1738.77     1490.05     32.71 o
   1   6  24       11.82       11.61      3.91 o
   2   6  24      820.79      719.55     16.08 o
   3   6  24        1.79        3.54      3.57 o
   4   6  24       13.08       15.10      4.36 o
   5   6  24       69.09       96.54     14.07 o
   6   6  24       54.43       54.14     11.18 o
   7   6  24      199.79      188.55     32.71 o
   8   6  24        2.12       27.87     12.04 o
   9   6  24        7.35        5.81      9.21 o
   1   7  24      470.30      419.34     11.84 o
   2   7  24       50.10       35.80      4.82 o
   3   7  24       83.51       80.80      7.33 o
   4   7  24       71.28       69.89      8.26 o
   5   7  24      182.30      159.07     17.26 o
   6   7  24       47.86       42.09     10.39 o
   7   7  24       10.93        8.19      9.43 o
   8   7  24        0.70        9.80      9.65 o
   9   7  24       23.65       25.07      9.31 o
   0   8  24     1164.33     1051.46     33.17 o
   1   8  24      234.70      199.24      9.97 o
   2   8  24      259.62      273.64     11.45 o
   3   8  24      275.25      246.42     17.07 o
   4   8  24       40.70       41.99      7.35 o
   5   8  24        2.50        8.87      7.15 o
   6   8  24       79.47       60.88     14.52 o
   7   8  24       24.51       14.18      9.64 o
   8   8  24       39.41       41.43     10.64 o
   9   8  24       12.07       12.70     12.83 o
   1   9  24      346.49      356.25     13.25 o
   2   9  24       74.76       75.80      6.55 o
   3   9  24       17.44       18.84      5.80 o
   4   9  24      209.44      197.84     15.31 o
   5   9  24       60.70       41.64     10.34 o
   6   9  24        9.04        7.35      8.71 o
   7   9  24      101.07       83.21     23.51 o
   8   9  24        0.62       15.00     19.42 o
   0  10  24      496.37      532.45     22.39 o
   1  10  24      184.72      178.23      9.98 o
   2  10  24        1.92        8.80      5.11 o
   3  10  24      555.68      581.31     16.37 o
   4  10  24      277.71      248.43     24.93 o
   5  10  24      113.67      135.67     13.45 o
   6  10  24      274.05      294.69     27.92 o
   7  10  24        0.03       -0.74     15.44 o
   8  10  24      144.23      169.26     19.69 o
   1  11  24       11.04       10.32      4.60 o
   2  11  24       10.47       12.78      5.83 o
   3  11  24        3.46       10.42      4.72 o
   4  11  24       96.88      113.30     12.15 o
   5  11  24        4.20       19.29      8.04 o
   6  11  24        2.78        6.13     13.85 o
   7  11  24        1.25        3.54     19.60 o
   0  12  24      950.94      892.32     29.58 o
   1  12  24        1.92        5.15      6.10 o
   2  12  24      122.45      115.50     14.70 o
   3  12  24        0.80        2.75      6.72 o
   4  12  24        7.25       10.56      7.76 o
   5  12  24        1.18       12.93     12.21 o
   6  12  24        3.94       -5.82     14.53 o
   7  12  24       11.63       23.02     17.82 o
   1  13  24      511.19      552.76     19.64 o
   2  13  24       17.67       21.53      8.18 o
   3  13  24       12.49       10.95      8.29 o
   4  13  24       31.48       28.08     11.07 o
   5  13  24       56.85       52.97     15.14 o
   6  13  24       24.71       44.10     20.08 o
   0  14  24      106.77       77.89     16.04 o
   1  14  24       91.21      112.26     16.12 o
   2  14  24       43.71       41.90      9.19 o
   3  14  24      361.66      381.59     22.03 o
   4  14  24      110.28      138.95     27.81 o
   5  14  24       53.63       27.88     15.70 o
   1  15  24       34.11       46.97      8.25 o
   2  15  24      228.63      249.79     16.74 o
   3  15  24        0.02       -0.19      7.80 o
   4  15  24       83.46       61.73     16.32 o
   0  16  24       48.14       16.26     22.18 o
   1  16  24       18.94       37.58     11.35 o
   2  16  24       29.04       28.16      9.16 o
   1   1  25     3185.59     3212.29     30.45 o
   2   1  25      192.42      207.36      8.81 o
   3   1  25      172.22      145.25      6.63 o
   4   1  25      302.92      335.37     10.03 o
   5   1  25      391.57      373.33     12.32 o
   6   1  25       71.83       38.41      6.31 o
   7   1  25       23.18       21.25      6.67 o
   8   1  25       68.51       60.23      9.18 o
   9   1  25       58.34       49.28      7.85 o
  10   1  25       10.15        7.62      9.51 o
   0   2  25      341.02      326.42     12.78 o
   1   2  25      352.70      354.20     10.32 o
   2   2  25      237.87      269.10      8.92 o
   3   2  25       28.13       21.72      3.68 o
   4   2  25        2.37        9.51      3.74 o
   5   2  25      890.92      911.88     18.87 o
   6   2  25       17.97       24.10      5.96 o
   7   2  25        4.78        3.91      5.38 o
   8   2  25       74.84       58.72     10.15 o
   9   2  25       52.93       31.19      9.15 o
  10   2  25       22.00       17.27      9.17 o
   1   3  25     1592.07     1564.71     24.12 o
   2   3  25       29.15       13.76      3.83 o
   3   3  25       19.15       21.63      3.77 o
   4   3  25     1510.43     1543.42     22.01 o
   5   3  25      738.44      731.55     17.95 o
   6   3  25      194.57      194.20     12.67 o
   7   3  25      427.31      416.33     14.93 o
   8   3  25        4.84        7.38      7.69 o
   9   3  25      119.62      116.32     11.75 o
  10   3  25       17.43       22.83      9.48 o
   0   4  25       80.20      100.91      9.20 o
   1   4  25      570.27      514.69     15.94 o
   2   4  25      105.10      108.46      8.14 o
   3   4  25      108.77      106.33      7.51 o
   4   4  25      164.63      160.56     12.78 o
   5   4  25       81.13       76.54      8.02 o
   6   4  25       57.84       57.95      7.19 o
   7   4  25       57.26       55.33     11.66 o
   8   4  25      133.32      110.95     14.18 o
   9   4  25       92.37      106.61     12.51 o
  10   4  25       15.38        9.47      9.13 o
   1   5  25      308.65      273.65     11.57 o
   2   5  25       55.46       57.79      5.73 o
   3   5  25      424.15      384.38     15.61 o
   4   5  25       29.47       16.82      4.88 o
   5   5  25       51.21       65.70      7.92 o
   6   5  25      246.09      230.81     35.30 o
   7   5  25      268.87      255.69     20.73 o
   8   5  25       52.08       38.63     13.09 o
   9   5  25       24.72        6.88      9.37 o
  10   5  25        8.40       -1.64     13.05 o
   0   6  25      397.98      433.75     18.06 o
   1   6  25       33.75       32.85      4.90 o
   2   6  25      268.77      283.94     10.37 o
   3   6  25      720.97      746.56     16.04 o
   4   6  25       61.49       55.71      6.98 o
   5   6  25      193.36      210.79     29.29 o
   6   6  25      138.90      118.53     14.90 o
   7   6  25       21.15       34.23     13.27 o
   8   6  25      125.81      122.64     17.72 o
   9   6  25        0.61        3.33      9.39 o
   1   7  25     1439.28     1439.77     22.25 o
   2   7  25      672.31      694.54     15.04 o
   3   7  25       70.45       62.13      6.29 o
   4   7  25      663.37      706.15     27.00 o
   5   7  25      492.48      515.82     22.98 o
   6   7  25       98.64      111.17     14.63 o
   7   7  25      253.98      308.59     23.80 o
   8   7  25        6.07        9.48     10.82 o
   9   7  25        0.09        3.22      9.01 o
   0   8  25      257.12      209.56     17.19 o
   1   8  25       86.33       84.77      7.45 o
   2   8  25        0.14       11.29      4.26 o
   3   8  25        2.61       -2.57      4.98 o
   4   8  25       20.14       23.72      6.51 o
   5   8  25        5.18       -0.37      7.38 o
   6   8  25      159.08      174.41     18.41 o
   7   8  25        3.84       21.80     15.36 o
   8   8  25      121.42      114.78     21.99 o
   9   8  25        6.47        7.29     13.08 o
   1   9  25      293.41      287.89     19.82 o
   2   9  25       66.93       56.69      6.19 o
   3   9  25       84.90       82.28      9.72 o
   4   9  25      267.75      315.21     18.92 o
   5   9  25       53.03       45.50     10.53 o
   6   9  25       14.82       15.41      9.89 o
   7   9  25      125.72      140.05     21.45 o
   8   9  25       33.32       38.89     20.74 o
   0  10  25      117.21       96.20     11.91 o
   1  10  25        3.65        3.02      4.60 o
   2  10  25      168.73      151.16     10.12 o
   3  10  25      209.20      208.62     11.78 o
   4  10  25       94.89       69.31     16.51 o
   5  10  25      166.40      134.36     14.90 o
   6  10  25      307.02      360.52     37.34 o
   7  10  25       22.74       23.29     20.39 o
   8  10  25       15.64       41.26     23.26 o
   1  11  25       40.39       28.83      5.82 o
   2  11  25      139.00      102.89      9.48 o
   3  11  25       23.41       14.91      6.10 o
   4  11  25       67.66       65.80     10.76 o
   5  11  25       11.42       14.82      8.28 o
   6  11  25       22.13       24.79     19.64 o
   7  11  25      175.31      137.60     30.23 o
   0  12  25       23.79       27.47      9.04 o
   1  12  25       42.64       44.31      8.65 o
   2  12  25       54.98       58.52      8.67 o
   3  12  25      200.60      202.40     18.47 o
   4  12  25        8.22        9.90      8.41 o
   5  12  25        0.53       -5.22     11.48 o
   6  12  25       23.87       37.36     16.86 o
   7  12  25       66.15       77.52     22.72 o
   1  13  25      387.24      428.74     30.10 o
   2  13  25       59.23       34.30      9.15 o
   3  13  25       66.97       77.45     10.90 o
   4  13  25       11.58       18.64      8.55 o
   5  13  25        1.02       -6.02     12.41 o
   6  13  25        0.33        5.95     14.69 o
   0  14  25        6.44       11.94     12.05 o
   1  14  25       59.27       64.45     10.03 o
   2  14  25        1.70        9.53      8.80 o
   3  14  25      312.13      383.03     19.69 o
   4  14  25        0.30        4.79     13.03 o
   5  14  25       50.96       49.06     16.36 o
   1  15  25      102.33      123.74     12.56 o
   2  15  25       16.45        4.27      8.34 o
   3  15  25       10.10       18.49      8.83 o
   4  15  25       57.53       30.67     14.94 o
   0  16  25      395.24      364.31     48.05 o
   1  16  25        7.53        9.72      9.85 o
   0   0  26    22684.48    22346.02    265.40 o
   1   0  26      939.85      952.15     23.01 o
   2   0  26     4602.24     4512.07     54.53 o
   3   0  26     1047.53     1086.40     25.52 o
   4   0  26       55.98       53.61      8.21 o
   5   0  26      418.08      419.70     18.62 o
   6   0  26      809.90      776.59     28.33 o
   7   0  26        2.62        7.95      8.38 o
   8   0  26      788.63      878.67     46.29 o
   9   0  26      130.99       95.71     14.24 o
  10   0  26        2.84       -0.84      9.09 o
   1   1  26     1752.16     1863.17     20.72 o
   2   1  26     1479.55     1379.78     19.47 o
   3   1  26        0.03        4.34      3.14 o
   4   1  26     1098.89     1124.48     18.78 o
   5   1  26        4.04        8.98      4.33 o
   6   1  26       68.71       62.10      7.51 o
   7   1  26       68.93       51.60      7.86 o
   8   1  26       39.09       38.31      8.36 o
   9   1  26        8.65       13.27      6.65 o
  10   1  26      114.71      106.23     15.21 o
   0   2  26       18.49       36.96      7.09 o
   1   2  26       33.39       18.31      3.96 o
   2   2  26      478.06      453.36     11.20 o
   3   2  26       41.31       33.44      4.28 o
   4   2  26      192.52      181.14      9.61 o
   5   2  26      293.99      316.36     19.50 o
   6   2  26        0.94       11.28      5.52 o
   7   2  26       21.69       24.91      6.60 o
   8   2  26       21.51       20.75      6.60 o
   9   2  26       35.67       28.28      9.11 o
  10   2  26       14.58       26.57      9.81 o
   1   3  26      386.93      337.01     14.47 o
   2   3  26      348.06      375.96     14.22 o
   3   3  26      994.94      929.07     15.41 o
   4   3  26      471.58      484.11     13.36 o
   5   3  26       86.09       65.86      6.92 o
   6   3  26       87.19       64.78      7.58 o
   7   3  26      135.73      148.37     10.41 o
   8   3  26       38.66       45.15      9.78 o
   9   3  26       11.77       16.40      8.67 o
  10   3  26       43.09       50.98     10.81 o
   0   4  26     3001.23     3340.86     51.62 o
   1   4  26      438.41      405.53     11.94 o
   2   4  26      577.07      597.81     13.39 o
   3   4  26      334.75      294.41     11.16 o
   4   4  26       47.86       38.97      6.32 o
   5   4  26        0.00        7.31      4.97 o
   6   4  26      643.08      676.87     19.17 o
   7   4  26       17.57       27.59      9.36 o
   8   4  26      659.83      774.11     27.60 o
   9   4  26        5.59       16.63      8.54 o
  10   4  26       51.13       25.35     10.40 o
   1   5  26      115.35      102.53      7.09 o
   2   5  26      206.44      165.02      8.44 o
   3   5  26      168.23      135.08      8.95 o
   4   5  26       11.97        8.75      4.55 o
   5   5  26      114.41      110.80      9.73 o
   6   5  26        4.43       -0.64      7.70 o
   7   5  26        0.13        4.66      9.72 o
   8   5  26        1.06        4.78     10.27 o
   9   5  26       64.90       69.33     12.81 o
   0   6  26     2431.01     2154.08     46.99 o
   1   6  26        0.09        5.21      3.91 o
   2   6  26      606.34      548.55     13.89 o
   3   6  26       76.03       61.46      6.29 o
   4   6  26       11.38       14.57      4.86 o
   5   6  26       11.33       10.60      8.57 o
   6   6  26       48.53       49.59     11.37 o
   7   6  26        2.26       13.89     10.37 o
   8   6  26        0.84        8.26     10.75 o
   9   6  26        7.91       12.34     10.23 o
   1   7  26      171.22      169.84     11.44 o
   2   7  26       53.19       64.74      6.65 o
   3   7  26       66.41       64.65      7.58 o
   4   7  26        8.41        8.88      6.44 o
   5   7  26       16.81       26.89      9.03 o
   6   7  26        0.13        8.66      9.81 o
   7   7  26        2.96        9.38     10.48 o
   8   7  26      133.32      141.08     18.67 o
   9   7  26        2.14        5.91      9.33 o
   0   8  26      308.85      275.57     28.94 o
   1   8  26       82.75       86.40      7.97 o
   2   8  26      167.49      183.08     10.31 o
   3   8  26      125.73      120.20     11.24 o
   4   8  26       24.64       14.20      6.22 o
   5   8  26       14.84       19.36      8.85 o
   6   8  26      203.38      210.71     22.09 o
   7   8  26        5.13        7.43      9.95 o
   8   8  26        1.61        6.72     12.82 o
   9   8  26        0.01       -5.42     28.09 o
   1   9  26       32.59       26.92      6.03 o
   2   9  26      860.93      889.47     19.40 o
   3   9  26       12.58        8.86      5.80 o
   4   9  26      381.93      398.95     16.69 o
   5   9  26      234.05      246.30     19.22 o
   6   9  26      140.63      123.90     17.88 o
   7   9  26       91.77       99.26     14.21 o
   8   9  26        4.20       22.31     20.18 o
   0  10  26     1379.85     1557.07     50.89 o
   1  10  26       48.15       43.41      9.43 o
   2  10  26      478.04      521.82     17.49 o
   3  10  26      146.71      163.13     11.43 o
   4  10  26      222.36      234.96     17.31 o
   5  10  26       48.46       70.76     13.48 o
   6  10  26      943.83     1049.14     33.94 o
   7  10  26       24.39       31.45     21.38 o
   8  10  26      325.47      325.80     42.36 o
   1  11  26      194.30      189.83     17.11 o
   2  11  26        6.60       10.12      7.00 o
   3  11  26       63.56       63.61      7.84 o
   4  11  26      242.13      213.77     15.79 o
   5  11  26      151.42      158.38     19.59 o
   6  11  26       10.69        2.36     15.27 o
   7  11  26      159.90      147.87     32.06 o
   0  12  26        5.77        8.45      7.87 o
   1  12  26       59.16       52.64      9.04 o
   2  12  26        1.25       11.38      6.79 o
   3  12  26      352.77      387.33     40.49 o
   4  12  26        0.93        7.32      8.23 o
   5  12  26       52.43       72.85     19.36 o
   6  12  26      105.96       62.88     19.41 o
   1  13  26       98.06      101.43     11.17 o
   2  13  26      363.53      360.32     14.48 o
   3  13  26       49.19       51.97     10.55 o
   4  13  26      477.44      499.02     21.39 o
   5  13  26       77.42       61.73     17.28 o
   6  13  26      100.18      127.22     21.25 o
   0  14  26      605.12      706.35     41.27 o
   1  14  26        0.03       12.10      6.93 o
   2  14  26      356.22      426.46     21.87 o
   3  14  26        0.03       10.24      8.95 o
   4  14  26        0.11        3.85     13.29 o
   5  14  26       45.68       31.55     16.05 o
   1  15  26       41.64       40.45      9.59 o
   2  15  26        8.21       21.53      9.10 o
   3  15  26       49.34       70.94     11.75 o
   0  16  26       19.29       38.56     25.63 o
   1   1  27      362.57      422.62     10.17 o
   2   1  27       98.73      108.43      6.52 o
   3   1  27      325.84      329.58      9.95 o
   4   1  27      507.09      523.81     13.27 o
   5   1  27       48.84       44.30      6.16 o
   6   1  27        4.57        7.88      5.71 o
   7   1  27      645.48      679.81     20.14 o
   8   1  27        5.19        6.47      6.92 o
   9   1  27       17.48       11.37      6.97 o
  10   1  27       18.30        7.91      9.10 o
   0   2  27       10.50        5.61      4.49 o
   1   2  27      737.06      642.38     14.32 o
   2   2  27       28.32       20.12      4.39 o
   3   2  27      458.20      452.42     12.59 o
   4   2  27       35.34       35.90      5.49 o
   5   2  27        0.11        6.58      4.72 o
   6   2  27        2.18        5.90      5.59 o
   7   2  27       75.69       77.22      8.60 o
   8   2  27       22.72       32.69      7.62 o
   9   2  27       33.32       22.73      9.27 o
  10   2  27        0.01        9.68      9.35 o
   1   3  27     2162.68     2158.97     34.00 o
   2   3  27      111.17       72.28      9.85 o
   3   3  27       27.82       23.93      4.50 o
   4   3  27      391.40      410.58     19.48 o
   5   3  27      376.18      401.76     16.46 o
   6   3  27        4.35        3.68      5.54 o
   7   3  27      782.09      839.60     21.06 o
   8   3  27       22.89       29.93      9.55 o
   9   3  27      112.91      131.15     15.45 o
  10   3  27       28.03       44.77     12.87 o
   0   4  27      327.03      267.61     18.43 o
   1   4  27      123.88       86.24      6.81 o
   2   4  27       88.16       57.68      5.50 o
   3   4  27      153.18      175.65      9.82 o
   4   4  27        2.25       -1.75      4.66 o
   5   4  27      559.46      575.09     18.64 o
   6   4  27        7.58       16.34      6.12 o
   7   4  27       32.69       37.07      9.67 o
   8   4  27        3.13        9.11      9.12 o
   9   4  27        0.05       -2.15      8.31 o
   1   5  27      200.21      159.32     10.68 o
   2   5  27       26.00       27.79      5.05 o
   3   5  27       48.41       41.31      7.72 o
   4   5  27       25.34       19.19      5.62 o
   5   5  27       23.44       26.43      7.92 o
   6   5  27        3.97       18.23      9.50 o
   7   5  27        0.06        3.70     10.06 o
   8   5  27        0.08       15.39     11.24 o
   9   5  27       24.12       27.28     10.34 o
   0   6  27       39.40       29.90      7.28 o
   1   6  27      677.37      674.31     16.42 o
   2   6  27      233.21      198.49     10.39 o
   3   6  27      826.69      874.09     18.86 o
   4   6  27      102.96      102.52      8.85 o
   5   6  27      404.04      448.01     28.46 o
   6   6  27       19.45       34.43     10.69 o
   7   6  27       80.14       86.34     20.44 o
   8   6  27      115.09      117.62     18.30 o
   9   6  27       59.27       61.30     13.45 o
   1   7  27     2052.44     2136.05     30.53 o
   2   7  27       32.68       27.62      5.88 o
   3   7  27      100.84       91.14      7.90 o
   4   7  27      166.03      142.79     12.58 o
   5   7  27      378.01      373.97     23.43 o
   6   7  27      202.41      223.21     21.68 o
   7   7  27      616.66      639.05     33.28 o
   8   7  27        4.66        8.66     11.79 o
   9   7  27       78.93       83.48     13.30 o
   0   8  27       38.67       31.67      9.74 o
   1   8  27       54.38       46.39      6.82 o
   2   8  27        3.99        1.81      4.69 o
   3   8  27      157.39      131.37      8.29 o
   4   8  27       55.08       56.55     10.61 o
   5   8  27      230.86      256.54     39.22 o
   6   8  27       13.39       25.22     11.14 o
   7   8  27        0.03        1.79     10.46 o
   8   8  27       37.96       22.92     11.70 o
   1   9  27       26.91       29.04      6.42 o
   2   9  27      107.92       85.26      9.66 o
   3   9  27        0.32        8.24      5.82 o
   4   9  27       23.08       37.46      7.79 o
   5   9  27        0.32       10.49     14.42 o
   6   9  27       10.18       11.72     10.35 o
   7   9  27        4.59       13.58     10.32 o
   8   9  27        1.67        6.76     20.60 o
   0  10  27        7.67       12.19      7.82 o
   1  10  27      473.17      474.28     15.66 o
   2  10  27      130.30      119.86     10.95 o
   3  10  27      593.99      625.94     19.83 o
   4  10  27        7.36        9.36      8.53 o
   5  10  27      179.08      186.68     17.57 o
   6  10  27       54.66       66.59     12.30 o
   7  10  27        6.30       22.04     20.10 o
   1  11  27      307.12      282.02     14.89 o
   2  11  27       39.34       37.74      8.75 o
   3  11  27       10.62       10.62      6.78 o
   4  11  27       33.71       27.58     15.79 o
   5  11  27      208.78      230.21     20.57 o
   6  11  27        0.32       -3.06     14.33 o
   7  11  27      159.63      257.52     75.77 o
   0  12  27       26.87       40.39     10.25 o
   1  12  27      163.33      154.04     18.66 o
   2  12  27        6.89        8.82      6.97 o
   3  12  27       49.54       46.03     10.43 o
   4  12  27        0.14       15.49      8.87 o
   5  12  27       11.89        4.91      8.12 o
   6  12  27       53.05       21.28     17.83 o
   1  13  27      385.18      373.66     17.92 o
   2  13  27       21.83       24.34      7.01 o
   3  13  27       22.73       25.02     12.59 o
   4  13  27      250.88      272.41     27.11 o
   5  13  27       38.16       23.31     15.23 o
   0  14  27        0.06       16.95     13.58 o
   1  14  27       45.14       46.30      8.76 o
   2  14  27        6.48       10.02      9.03 o
   3  14  27       34.17       24.43     10.45 o
   4  14  27        0.36        7.41      7.95 o
   1  15  27        0.00        5.27      7.09 o
   2  15  27       58.15       46.45     11.30 o
   3  15  27        6.77       15.22      9.39 o
   0   0  28     1477.74     1972.61     43.91 o
   1   0  28        0.38        5.75      4.72 o
   2   0  28     1484.35     1507.01     31.36 o
   3   0  28      260.57      247.29     15.31 o
   4   0  28       93.35       78.67     10.03 o
   5   0  28      267.96      294.41     24.87 o
   6   0  28      227.88      248.28     19.01 o
   7   0  28      490.73      469.31     25.33 o
   8   0  28       93.64       98.08     16.08 o
   9   0  28       49.10       39.76     11.96 o
  10   0  28       37.73       23.37     10.10 o
   1   1  28      775.57      775.67     17.81 o
   2   1  28       16.59        7.62      3.82 o
   3   1  28       93.66       65.98      6.18 o
   4   1  28       42.44       52.94      6.04 o
   5   1  28       37.16       36.81      6.30 o
   6   1  28       90.06       96.66     10.06 o
   7   1  28       53.59       76.96      9.84 o
   8   1  28        1.79       -6.02      6.64 o
   9   1  28      290.42      292.09     14.49 o
  10   1  28       14.26       15.76      9.72 o
   0   2  28      141.15       94.83      8.63 o
   1   2  28      156.59      152.70      8.08 o
   2   2  28        3.59        4.12      3.99 o
   3   2  28      679.89      650.96     15.68 o
   4   2  28      379.66      363.75     20.98 o
   5   2  28       33.85       26.97      5.81 o
   6   2  28      168.36      162.03     11.20 o
   7   2  28      133.62      139.82     11.70 o
   8   2  28       23.33       23.84      9.68 o
   9   2  28        4.72       10.79      8.72 o
  10   2  28        2.95       34.13     25.91 o
   1   3  28       18.91       47.96      5.11 o
   2   3  28       90.48       83.15      7.43 o
   3   3  28      245.43      212.72     13.11 o
   4   3  28      143.85      139.34     10.53 o
   5   3  28      105.25      100.78      8.28 o
   6   3  28       31.35       21.76      6.60 o
   7   3  28      154.72      173.78     11.40 o
   8   3  28       24.78       30.04     10.03 o
   9   3  28        0.13        5.35      9.42 o
   0   4  28     2006.36     1995.03     41.18 o
   1   4  28      207.59      216.03      9.83 o
   2   4  28      491.51      516.54     14.40 o
   3   4  28     1731.67     1733.83     30.91 o
   4   4  28      237.41      232.46     12.46 o
   5   4  28      603.82      610.26     18.47 o
   6   4  28      436.15      437.20     30.93 o
   7   4  28        1.76        4.92      8.12 o
   8   4  28       50.01       67.94     11.77 o
   9   4  28       21.83       22.24      9.50 o
   1   5  28      352.59      296.82     11.16 o
   2   5  28      131.14      102.17      8.08 o
   3   5  28        7.99        7.46      5.31 o
   4   5  28       11.22       11.08      5.24 o
   5   5  28       80.07       89.46      8.57 o
   6   5  28      148.52      177.43     22.07 o
   7   5  28       19.04       12.80     12.37 o
   8   5  28        4.65        9.40     10.29 o
   9   5  28       10.41        3.88      9.53 o
   0   6  28      266.86      214.58     14.70 o
   1   6  28       13.41       17.88      4.99 o
   2   6  28      203.54      175.19     10.16 o
   3   6  28      245.24      262.06     12.92 o
   4   6  28       42.86       35.86      6.70 o
   5   6  28       98.04      101.94     14.46 o
   6   6  28       49.13       75.12     15.05 o
   7   6  28        2.97       10.50     11.03 o
   8   6  28      119.77      160.56     28.76 o
   9   6  28       40.44       39.52     11.01 o
   1   7  28        5.01        5.37      4.99 o
   2   7  28       11.29       19.98      5.54 o
   3   7  28       74.54       70.81      7.48 o
   4   7  28        3.53       17.26      7.14 o
   5   7  28       26.15       30.92     10.70 o
   6   7  28       31.72       33.80     11.97 o
   7   7  28       29.84       44.23     13.34 o
   8   7  28        6.71       17.60     12.60 o
   9   7  28       11.62      -26.12     30.18 o
   0   8  28      156.39      168.10     23.45 o
   1   8  28       77.33       76.34      7.84 o
   2   8  28        2.85        7.77      5.18 o
   3   8  28      130.97      131.95      9.39 o
   4   8  28       15.35       16.36      7.27 o
   5   8  28        1.71       15.27      9.06 o
   6   8  28        0.63        6.55     10.45 o
   7   8  28        0.10       17.17     11.21 o
   8   8  28        2.49       10.20     11.34 o
   1   9  28      279.37      258.55     13.34 o
   2   9  28      164.40      126.77     13.09 o
   3   9  28      439.64      483.46     18.32 o
   4   9  28      597.30      615.18     30.92 o
   5   9  28       31.63       15.47     10.06 o
   6   9  28       34.82       35.89     12.72 o
   7   9  28       14.65       19.51     18.78 o
   8   9  28       60.08       49.15     24.90 o
   0  10  28      678.95      688.99     26.69 o
   1  10  28      187.77      162.78     11.77 o
   2  10  28      150.04      165.23      8.86 o
   3  10  28      434.39      405.26     16.91 o
   4  10  28       77.84       66.34     11.92 o
   5  10  28      165.99      164.47     17.18 o
   6  10  28      256.84      281.16     51.98 o
   7  10  28       22.45       58.24     24.00 o
   1  11  28      251.66      234.23     14.98 o
   2  11  28      155.09      142.13     16.05 o
   3  11  28        1.78       11.95      6.54 o
   4  11  28        6.16       13.50     10.67 o
   5  11  28      137.73      150.41     15.01 o
   6  11  28        2.28        1.74     16.26 o
   7  11  28       58.31       37.24     25.32 o
   0  12  28      192.57      229.73     18.32 o
   1  12  28        0.11       10.24      7.48 o
   2  12  28        4.67        7.64      7.08 o
   3  12  28        4.38       -7.95      7.95 o
   4  12  28      154.83      141.48     14.50 o
   5  12  28        4.84       -0.06      8.68 o
   6  12  28        0.24       -7.24     15.77 o
   1  13  28      219.62      213.06     19.24 o
   2  13  28      534.89      596.27     19.77 o
   3  13  28       58.38       62.45     12.54 o
   4  13  28      279.67      348.06     19.43 o
   5  13  28      162.72      143.00     21.29 o
   0  14  28      336.84      392.00     30.47 o
   1  14  28      127.88      146.98     13.45 o
   2  14  28      183.76      203.25     17.29 o
   3  14  28      334.44      352.12     21.06 o
   4  14  28        4.09        5.47      8.74 o
   1  15  28        3.68        3.35     10.26 o
   2  15  28       25.36       14.19      9.80 o
   1   1  29       54.77       63.11      6.08 o
   2   1  29      790.88      749.22     16.64 o
   3   1  29        4.41        7.22      4.16 o
   4   1  29      509.70      489.33     15.12 o
   5   1  29       63.10       68.90     11.79 o
   6   1  29       32.31       37.36      7.75 o
   7   1  29        5.31       10.80      7.02 o
   8   1  29       31.04       30.46      8.60 o
   9   1  29       25.54       35.89      7.82 o
   0   2  29       74.34       68.24      8.76 o
   1   2  29        0.80        4.48      3.96 o
   2   2  29      241.62      236.30     18.35 o
   3   2  29      220.89      253.65     13.60 o
   4   2  29      129.27       97.92      8.76 o
   5   2  29      114.74      111.83     11.29 o
   6   2  29        9.08        9.76      6.55 o
   7   2  29       23.68       24.63      7.43 o
   8   2  29       45.89       34.97      8.82 o
   9   2  29       23.23       30.63      9.91 o
   1   3  29      624.29      604.32     14.65 o
   2   3  29      416.84      468.94     17.07 o
   3   3  29       42.87       43.53      6.75 o
   4   3  29     1441.32     1422.52     29.45 o
   5   3  29      342.60      357.43     14.53 o
   6   3  29      515.34      512.68     18.23 o
   7   3  29      106.36      112.67     10.38 o
   8   3  29       59.12       58.50     12.53 o
   9   3  29        6.91       15.21     11.75 o
   0   4  29      317.78      299.09     24.14 o
   1   4  29      175.27      160.75      9.84 o
   2   4  29      459.14      436.24     19.70 o
   3   4  29       61.57       50.61      9.55 o
   4   4  29      264.78      245.99     13.08 o
   5   4  29       26.43       38.80      6.82 o
   6   4  29       75.72       63.63      8.71 o
   7   4  29       17.88       17.68      9.38 o
   8   4  29      303.52      269.31     20.37 o
   9   4  29       20.61       28.37     11.67 o
   1   5  29        1.44        2.08      4.47 o
   2   5  29        0.61        8.65      5.42 o
   3   5  29        5.80        7.58      5.53 o
   4   5  29       11.55        6.27      5.16 o
   5   5  29        0.70        9.96      5.49 o
   6   5  29       52.71       60.04     11.64 o
   7   5  29       13.29       14.25     10.42 o
   8   5  29        2.22       19.73     11.34 o
   9   5  29        0.75       11.57     12.06 o
   0   6  29     3350.76     3093.91     61.73 o
   1   6  29        3.98       13.10      5.26 o
   2   6  29     1147.25     1093.09     41.02 o
   3   6  29      484.52      484.18     18.10 o
   4   6  29       73.52       67.55      8.23 o
   5   6  29      110.55       98.71     20.65 o
   6   6  29      567.64      594.48     32.44 o
   7   6  29       19.05       24.54     20.03 o
   8   6  29      254.04      278.53     25.88 o
   9   6  29        1.52        1.82     11.50 o
   1   7  29      292.64      310.44     14.44 o
   2   7  29     2142.51     2099.44     40.66 o
   3   7  29       13.34       18.93      6.00 o
   4   7  29     2470.92     2487.86     54.26 o
   5   7  29      178.10      184.01     20.58 o
   6   7  29      122.11      167.41     23.69 o
   7   7  29       56.33       78.88     16.67 o
   8   7  29      148.14      150.81     33.42 o
   0   8  29      652.47      586.45     37.90 o
   1   8  29       99.02      114.48     10.44 o
   2   8  29      279.70      258.31     13.42 o
   3   8  29        0.67        2.56      4.69 o
   4   8  29       10.82        7.43      6.85 o
   5   8  29        0.00        8.58      9.16 o
   6   8  29      190.03      207.42     21.89 o
   7   8  29       17.06       32.83     18.63 o
   8   8  29       24.27       25.44     13.34 o
   1   9  29       46.04       21.93      6.62 o
   2   9  29      122.25      129.39      9.75 o
   3   9  29        2.16       12.28      6.46 o
   4   9  29        8.61       10.25      6.76 o
   5   9  29       23.84       32.14     11.07 o
   6   9  29       61.39       49.17     14.23 o
   7   9  29       19.19       12.57     11.40 o
   8   9  29        0.58       21.03     22.44 o
   0  10  29     2556.93     2686.08     63.61 o
   1  10  29        0.07       18.73      6.53 o
   2  10  29      243.02      239.41     11.12 o
   3  10  29      399.48      457.65     18.23 o
   4  10  29      360.76      396.89     22.67 o
   5  10  29      114.48      147.31     17.07 o
   6  10  29       68.06       99.45     14.72 o
   7  10  29      115.64      165.90     32.54 o
   1  11  29      276.61      314.16     23.61 o
   2  11  29     1008.55     1100.39     43.93 o
   3  11  29       90.30       84.40      9.75 o
   4  11  29      261.80      274.41     20.02 o
   5  11  29      157.79      179.82     17.45 o
   6  11  29       33.90       54.26     11.07 o
   0  12  29        1.28        6.68      8.83 o
   1  12  29      231.65      249.84     19.59 o
   2  12  29        9.47        9.55      7.41 o
   3  12  29       16.16       25.87      9.64 o
   4  12  29        7.19       13.26      9.67 o
   5  12  29      130.69      126.95     21.83 o
   6  12  29        1.42       13.87     17.29 o
   1  13  29        0.09       12.95      7.90 o
   2  13  29      380.14      373.67     19.89 o
   3  13  29       33.77       29.36     11.07 o
   4  13  29       59.75       48.12     11.41 o
   5  13  29        6.32       -4.87     14.19 o
   0  14  29        0.49        1.20     12.32 o
   1  14  29        4.07        7.00      7.28 o
   2  14  29       35.94       32.98     10.58 o
   3  14  29       16.11       28.33     11.08 o
   4  14  29       41.91        9.62     20.00 o
   1  15  29       17.11       23.49     11.92 o
   2  15  29        4.98        0.62     31.42 o
   0   0  30      751.28      816.71     52.11 o
   1   0  30     1905.04     1921.97     38.60 o
   2   0  30      121.75      110.84     12.08 o
   3   0  30     3902.52     3931.95    122.67 o
   4   0  30       11.71       14.48      7.60 o
   5   0  30     1080.85     1064.08     33.03 o
   6   0  30       36.02       22.71     11.01 o
   7   0  30        3.62        4.42     15.13 o
   8   0  30        3.61        8.36     16.61 o
   9   0  30      171.87      167.82     17.85 o
   1   1  30       88.71       87.01      9.03 o
   2   1  30      196.28      201.47     10.99 o
   3   1  30      187.20      204.79     11.26 o
   4   1  30      265.25      268.95     12.72 o
   5   1  30      833.75      866.40     19.96 o
   6   1  30       37.40       39.93      8.27 o
   7   1  30      318.33      341.61     17.18 o
   8   1  30        0.74        6.31      7.86 o
   9   1  30       34.33       33.82      8.13 o
   0   2  30        1.79        0.70      7.84 o
   1   2  30       44.42       45.53      7.69 o
   2   2  30       70.17       73.55      9.23 o
   3   2  30        4.63        5.30      4.94 o
   4   2  30        8.59        9.65      4.82 o
   5   2  30        0.00       -3.74      5.20 o
   6   2  30       28.70       31.31      7.87 o
   7   2  30        2.67        7.15      7.16 o
   8   2  30       42.51       27.56      8.72 o
   9   2  30       28.47       28.49     10.11 o
   1   3  30      588.56      564.11     19.89 o
   2   3  30       22.72       27.44      6.53 o
   3   3  30        3.52        2.50      5.08 o
   4   3  30        0.15        8.74      5.43 o
   5   3  30      118.14      113.99      9.60 o
   6   3  30      136.21      118.56     10.86 o
   7   3  30      180.92      182.75     12.47 o
   8   3  30       24.17       46.56     12.23 o
   9   3  30       23.87       24.31     12.09 o
   0   4  30       28.52       23.43      9.26 o
   1   4  30      819.86      792.16     20.32 o
   2   4  30       51.91       56.47     14.30 o
   3   4  30     1987.02     1982.36     34.47 o
   4   4  30       11.34        7.22      5.44 o
   5   4  30      820.22      810.18     21.33 o
   6   4  30       19.57       16.70      7.01 o
   7   4  30       14.45       25.16     11.36 o
   8   4  30       25.08       25.46     11.15 o
   9   4  30       50.61       45.91     14.38 o
   1   5  30       61.06       53.34      7.57 o
   2   5  30        0.06        6.04      5.32 o
   3   5  30      122.50      125.08     11.34 o
   4   5  30        6.80       12.74      6.10 o
   5   5  30        1.02        5.10      5.54 o
   6   5  30        0.41       -2.23      8.87 o
   7   5  30       54.52       52.69     13.01 o
   8   5  30        2.54        4.62     10.77 o
   9   5  30       14.30       20.36     12.34 o
   0   6  30       81.98       84.45     18.73 o
   1   6  30      127.95      110.06      9.78 o
   2   6  30        2.03        4.85      5.34 o
   3   6  30      355.01      364.08     16.49 o
   4   6  30       18.63       36.45      7.36 o
   5   6  30      132.94      121.87     15.92 o
   6   6  30       38.27       38.93     13.05 o
   7   6  30        8.07        8.15     11.61 o
   8   6  30       10.36       11.03     11.22 o
   1   7  30       74.26       62.00      8.17 o
   2   7  30        6.12        1.97      5.32 o
   3   7  30        0.04       -1.67      5.29 o
   4   7  30       15.54       30.55      6.26 o
   5   7  30       16.54       14.24     19.12 o
   6   7  30       14.68        3.22     11.09 o
   7   7  30       27.05       44.80     14.84 o
   8   7  30        9.15        8.85     12.36 o
   0   8  30        0.32        7.50      9.59 o
   1   8  30        1.25       -3.10      5.73 o
   2   8  30       74.20       72.30      9.92 o
   3   8  30      150.16      147.29     11.55 o
   4   8  30       24.45       22.89      8.16 o
   5   8  30      175.62      163.53     24.58 o
   6   8  30       69.28       57.57     14.56 o
   7   8  30       23.26        6.22     12.04 o
   8   8  30       30.63       42.66     17.04 o
   1   9  30      927.34      991.21     26.70 o
   2   9  30        4.05       -2.87      5.35 o
   3   9  30       23.59       25.10      7.56 o
   4   9  30      168.79      197.30     14.00 o
   5   9  30       19.12       20.87     10.69 o
   6   9  30       41.44       37.01     13.48 o
   7   9  30       65.31      105.86     16.80 o
   0  10  30      565.01      617.57     29.04 o
   1  10  30       17.41        8.13      6.38 o
   2  10  30      105.92       83.73      8.34 o
   3  10  30      584.89      663.29     21.93 o
   4  10  30       98.56      107.60     20.72 o
   5  10  30      785.57      911.38     60.19 o
   6  10  30      132.84      154.70     23.81 o
   7  10  30       21.71       24.85     10.19 o
   1  11  30        8.00        4.92      6.13 o
   2  11  30     1059.96     1115.00     36.56 o
   3  11  30      624.75      716.81     34.00 o
   4  11  30      154.56      143.78     16.17 o
   5  11  30       10.98        7.08     10.91 o
   6  11  30       30.47       23.19     12.22 o
   0  12  30      846.92      865.71     32.19 o
   1  12  30        5.94       10.57      8.13 o
   2  12  30       24.55       24.36      8.40 o
   3  12  30        8.24       17.66      6.73 o
   4  12  30      200.96      233.04     19.66 o
   5  12  30       19.13       24.20     10.35 o
   1  13  30      916.83      997.02     38.68 o
   2  13  30       45.44       47.19      8.94 o
   3  13  30       23.83       19.16     17.44 o
   4  13  30       70.24       54.60     11.43 o
   0  14  30        3.27       15.28     13.54 o
   1  14  30      170.62      170.56     13.23 o
   2  14  30       80.58       88.32     13.31 o
   3  14  30      595.18      663.79     39.35 o
   1   1  31       38.20       41.90      7.21 o
   2   1  31      913.21      913.98     31.20 o
   3   1  31      257.77      247.26     12.26 o
   4   1  31      458.21      490.84     16.76 o
   5   1  31        9.98       13.58      6.29 o
   6   1  31       70.17       75.15     10.56 o
   7   1  31        0.75        4.52      7.36 o
   8   1  31       20.89       19.88      8.56 o
   9   1  31        2.92       -4.80      7.26 o
   0   2  31      178.05      208.71     19.04 o
   1   2  31      195.09      176.34     12.23 o
   2   2  31       17.60       23.29      6.79 o
   3   2  31      465.78      450.31     15.66 o
   4   2  31        0.11        5.50      4.99 o
   5   2  31        3.21        3.02      5.44 o
   6   2  31        1.05       10.87      7.12 o
   7   2  31       18.11       15.54      7.71 o
   8   2  31        3.63       10.63      7.98 o
   9   2  31        0.57        6.39     10.82 o
   1   3  31      533.00      582.39     18.38 o
   2   3  31     1255.31     1281.20     28.54 o
   3   3  31        3.58        1.34      6.69 o
   4   3  31      414.01      423.29     15.72 o
   5   3  31      357.41      326.76     14.66 o
   6   3  31        4.64       10.63      6.85 o
   7   3  31       96.32       97.47     11.76 o
   8   3  31       91.22       86.30     18.60 o
   9   3  31       36.56       29.09     12.77 o
   0   4  31      158.25      163.22     24.68 o
   1   4  31      140.00      101.89      9.46 o
   2   4  31      111.95      109.40     15.56 o
   3   4  31      143.81      149.47     14.06 o
   4   4  31       18.13       11.02      6.65 o
   5   4  31       38.73       41.66      7.50 o
   6   4  31       11.94       14.11      6.79 o
   7   4  31        6.40        6.52     10.59 o
   8   4  31       15.21       21.00     13.98 o
   9   4  31        0.40        6.46     11.75 o
   1   5  31       66.85       81.36      8.83 o
   2   5  31       73.00       48.37      8.40 o
   3   5  31        9.21       12.83      6.27 o
   4   5  31       32.54       29.86      7.42 o
   5   5  31        2.76        6.61      5.93 o
   6   5  31      153.27      147.30     17.37 o
   7   5  31        0.23       10.41     10.36 o
   8   5  31       15.77       10.50     11.36 o
   9   5  31        1.56       -3.08     35.11 o
   0   6  31     1869.23     1860.14     56.29 o
   1   6  31       54.32       46.24      7.77 o
   2   6  31      295.22      265.49     14.18 o
   3   6  31      407.77      433.08     18.02 o
   4   6  31       76.09      103.80     10.27 o
   5   6  31       25.43       13.53      6.95 o
   6   6  31      152.90      146.12     17.62 o
   7   6  31        3.95        6.00     10.27 o
   8   6  31        8.75       10.64     11.07 o
   1   7  31     1174.17     1191.95     29.68 o
   2   7  31     1323.57     1313.88     27.95 o
   3   7  31       28.90       17.32      6.22 o
   4   7  31      398.30      385.27     19.19 o
   5   7  31       79.06       64.81     14.96 o
   6   7  31       12.34       17.28     11.96 o
   7   7  31       48.30       66.61     24.49 o
   8   7  31        6.37       17.96     12.37 o
   0   8  31        0.59       14.23      9.75 o
   1   8  31      164.53      185.89     17.41 o
   2   8  31       16.26       12.84      6.50 o
   3   8  31      190.01      216.78     15.65 o
   4   8  31       46.64       48.83      9.95 o
   5   8  31      117.49      122.09     16.68 o
   6   8  31       68.92       46.23     15.28 o
   7   8  31        0.33       16.52     12.92 o
   8   8  31        6.89        7.68     20.90 o
   1   9  31       80.01       92.11     13.06 o
   2   9  31      889.82      914.88     22.79 o
   3   9  31      223.44      193.19     13.82 o
   4   9  31      140.45      122.10     25.23 o
   5   9  31       37.68       11.01     14.35 o
   6   9  31       44.74       65.45     20.46 o
   7   9  31      153.73      143.24     38.23 o
   0  10  31        2.47        0.87      8.89 o
   1  10  31       14.08       18.01      7.11 o
   2  10  31      165.15      190.56     14.40 o
   3  10  31      254.73      289.51     16.12 o
   4  10  31      314.98      408.61     29.65 o
   5  10  31      251.39      265.74     21.92 o
   6  10  31       81.41      104.94     16.03 o
   7  10  31       70.19       60.13     26.01 o
   1  11  31      333.69      355.09     17.92 o
   2  11  31        0.56        8.36      7.91 o
   3  11  31        2.70        1.04      6.53 o
   4  11  31      108.25       97.79     15.31 o
   5  11  31       92.29       94.58     15.90 o
   6  11  31       23.98       28.55     11.12 o
   0  12  31        0.67       11.36      9.40 o
   1  12  31      177.10      185.01     15.08 o
   2  12  31       12.35       12.58      8.22 o
   3  12  31       30.25       27.66      7.93 o
   4  12  31        0.29        2.07      9.92 o
   5  12  31       52.23       47.11     11.66 o
   1  13  31        3.31        8.17      8.13 o
   2  13  31       10.38       13.39      7.83 o
   3  13  31       61.61       47.84     12.37 o
   4  13  31      241.94      256.01     20.99 o
   0  14  31      389.42      379.52     31.13 o
   1  14  31        0.13       17.00     10.40 o
   2  14  31       59.98       56.28     15.85 o
   3  14  31       19.34       50.81     16.68 o
   0   0  32     4240.73     4487.02    156.34 o
   1   0  32      181.27      228.92     24.10 o
   2   0  32     2566.91     2701.37     55.65 o
   3   0  32     1893.04     1951.65     46.17 o
   4   0  32       11.14       20.70      8.94 o
   5   0  32      659.48      659.83     28.58 o
   6   0  32      679.36      675.62     34.57 o
   7   0  32      105.01      100.71     16.75 o
   8   0  32      187.34      218.76     29.46 o
   9   0  32      133.93      144.02     17.43 o
   1   1  32        9.89        1.20      5.81 o
   2   1  32      878.36      861.13     23.55 o
   3   1  32      157.50      141.02     11.00 o
   4   1  32      789.18      782.04     20.21 o
   5   1  32      393.95      414.37     16.44 o
   6   1  32      131.17      144.45     13.30 o
   7   1  32      176.80      182.14     14.52 o
   8   1  32       17.45       25.96      9.09 o
   9   1  32        0.01       10.75      7.58 o
   0   2  32      530.22      525.13     65.04 o
   1   2  32        7.16       14.00      6.33 o
   2   2  32       25.19       20.23      6.62 o
   3   2  32       70.45       70.63      8.88 o
   4   2  32        1.16        4.38      5.91 o
   5   2  32       36.92       24.44      7.17 o
   6   2  32        4.68        8.39      7.80 o
   7   2  32       12.61       18.59      8.44 o
   8   2  32       26.68       18.90      8.83 o
   9   2  32        2.91       19.61     11.96 o
   1   3  32       18.01       26.86      8.17 o
   2   3  32      333.47      283.16     15.36 o
   3   3  32        6.74       11.74      6.32 o
   4   3  32      579.85      563.40     19.18 o
   5   3  32       57.07       61.77      9.03 o
   6   3  32       21.63       22.41      8.35 o
   7   3  32       25.89       46.78     10.20 o
   8   3  32       17.61       22.05     12.64 o
   9   3  32       12.33       26.87     13.25 o
   0   4  32      753.43      729.62     35.63 o
   1   4  32       35.81       37.55      7.15 o
   2   4  32      428.03      399.01     26.26 o
   3   4  32      495.12      519.90     18.59 o
   4   4  32      200.88      234.10     19.42 o
   5   4  32      413.43      432.69     17.52 o
   6   4  32      615.98      638.74     23.26 o
   7   4  32       35.01       41.68     15.26 o
   8   4  32       84.22      131.22     20.79 o
   9   4  32       12.70       47.31     40.29 o
   1   5  32       76.71       52.16      8.17 o
   2   5  32      245.92      285.55     15.65 o
   3   5  32       50.14       42.27      8.36 o
   4   5  32        3.20        4.20      6.04 o
   5   5  32      206.38      179.17     14.56 o
   6   5  32        4.31       11.15     10.59 o
   7   5  32        0.92        4.96     10.95 o
   8   5  32        8.40        2.20     10.90 o
   0   6  32       65.96       70.51     13.23 o
   1   6  32      152.75      129.84     10.83 o
   2   6  32      368.27      358.63     18.49 o
   3   6  32      398.63      395.67     17.76 o
   4   6  32      111.22      114.94     11.03 o
   5   6  32       13.66        7.63      5.62 o
   6   6  32       26.11       29.81     12.04 o
   7   6  32       57.92       48.29     15.97 o
   8   6  32        1.31        4.07     11.31 o
   1   7  32       43.98       35.54      7.80 o
   2   7  32        7.03        9.95      6.42 o
   3   7  32       10.42        7.51      6.45 o
   4   7  32        8.81       15.08      6.12 o
   5   7  32        9.54       11.76     11.47 o
   6   7  32        0.30       16.41     12.33 o
   7   7  32        8.14        5.50     11.16 o
   8   7  32        0.43        5.47     12.01 o
   0   8  32      102.92      105.86     15.13 o
   1   8  32      126.39      129.77     11.83 o
   2   8  32       31.21       35.59      7.72 o
   3   8  32      146.35      145.69     10.71 o
   4   8  32       87.59      115.52     12.84 o
   5   8  32        4.65        3.21     10.02 o
   6   8  32       49.09       53.00     20.96 o
   7   8  32       17.90       11.12     12.63 o
   1   9  32      256.51      273.34     15.49 o
   2   9  32      522.02      602.64     20.47 o
   3   9  32       76.55       86.56     10.44 o
   4   9  32      174.82      200.27     18.92 o
   5   9  32      103.15      108.24     16.46 o
   6   9  32        1.09       12.99     12.51 o
   7   9  32        6.40        9.15     12.75 o
   0  10  32      459.21      402.57     25.55 o
   1  10  32      264.69      270.61     15.36 o
   2  10  32      177.57      166.73     15.53 o
   3  10  32      338.23      375.25     24.52 o
   4  10  32       14.37       22.83     11.78 o
   5  10  32        1.38       21.00     11.60 o
   6  10  32      347.99      454.80     28.83 o
   1  11  32       23.66       33.30      7.61 o
   2  11  32       25.54       24.24      9.72 o
   3  11  32       61.35       48.04     11.05 o
   4  11  32      140.69      128.12     22.18 o
   5  11  32      103.33      108.77     16.27 o
   6  11  32      159.29      170.31     17.63 o
   0  12  32      125.01      107.45     15.52 o
   1  12  32       17.63       10.24      8.21 o
   2  12  32        8.34       19.79      8.49 o
   3  12  32       59.77       58.83     10.61 o
   4  12  32       23.47       16.82     10.64 o
   5  12  32       24.74       34.16     11.83 o
   1  13  32        0.44       -1.81      8.17 o
   2  13  32      114.29      109.74     11.60 o
   3  13  32       56.06       78.90     17.78 o
   4  13  32       81.16       94.64     15.63 o
   0  14  32      592.33      734.89     41.01 o
   1  14  32        8.94       19.83      8.79 o
   2  14  32       46.96       39.63     11.71 o
   1   1  33      345.60      351.78     18.94 o
   2   1  33       17.49       26.88      7.90 o
   3   1  33        0.47        2.88      5.76 o
   4   1  33      497.39      531.75     19.23 o
   5   1  33        8.69       19.12      6.78 o
   6   1  33       47.12       51.61     10.14 o
   7   1  33        1.08        6.58      8.21 o
   8   1  33        0.01        0.20      8.16 o
   9   1  33       24.02       14.21      8.70 o
   0   2  33        0.04       21.29     10.13 o
   1   2  33       96.50       78.95      9.85 o
   2   2  33       27.31       18.23      6.83 o
   3   2  33      516.38      557.97     22.61 o
   4   2  33      196.87      149.01     11.85 o
   5   2  33      231.20      241.26     15.10 o
   6   2  33        3.82        2.76      7.75 o
   7   2  33       16.17       15.19      9.12 o
   8   2  33       66.74       59.03     10.47 o
   9   2  33       49.78       43.87     13.90 o
   1   3  33     1547.55     1504.34     37.93 o
   2   3  33       75.86       74.68      9.68 o
   3   3  33        2.01       10.38      6.88 o
   4   3  33        2.85       16.03      6.99 o
   5   3  33      545.45      551.03     21.22 o
   6   3  33      422.37      419.73     20.09 o
   7   3  33      668.04      765.88     50.43 o
   8   3  33       55.29       45.60     14.43 o
   0   4  33       42.20       42.03     11.32 o
   1   4  33       14.61        1.31      5.55 o
   2   4  33      337.51      398.19     19.83 o
   3   4  33      120.68      110.97     10.51 o
   4   4  33       47.71       50.27      8.76 o
   5   4  33      135.35      144.28     11.83 o
   6   4  33      167.53      171.74     14.17 o
   7   4  33       31.15       35.91     14.22 o
   8   4  33      144.12      147.02     37.51 o
   1   5  33      225.67      226.64     13.78 o
   2   5  33      440.29      504.02     25.52 o
   3   5  33       26.59        8.59      6.76 o
   4   5  33     1305.05     1356.67     31.09 o
   5   5  33       71.02       95.08     10.40 o
   6   5  33      126.10      111.14     13.23 o
   7   5  33        6.30        9.33     11.46 o
   8   5  33       30.35       34.91     15.80 o
   0   6  33      481.31      543.31     29.41 o
   1   6  33        5.43        8.89      6.51 o
   2   6  33        0.03        1.10      5.87 o
   3   6  33      103.22       77.35      9.97 o
   4   6  33      135.98      110.76     19.21 o
   5   6  33      325.33      318.24     14.98 o
   6   6  33       89.90       67.26     14.58 o
   7   6  33       46.64       55.52     14.41 o
   8   6  33       26.28       20.32     12.84 o
   1   7  33      878.57      862.63     28.16 o
   2   7  33      475.41      510.17     19.10 o
   3   7  33      252.90      233.83     14.67 o
   4   7  33        7.07        4.51      6.08 o
   5   7  33       72.12       39.69     16.32 o
   6   7  33        3.45        2.93     12.05 o
   7   7  33      223.22      264.26     23.00 o
   0   8  33      238.55      220.86     20.76 o
   1   8  33        1.60        1.49      6.69 o
   2   8  33       29.41       20.45      7.02 o
   3   8  33       43.96       55.10      8.41 o
   4   8  33      291.98      319.16     19.60 o
   5   8  33        4.95        3.44     10.15 o
   6   8  33      174.62      179.21     27.46 o
   7   8  33        0.25       -3.60     12.51 o
   1   9  33       10.05        9.99      7.38 o
   2   9  33      123.83      118.11     10.89 o
   3   9  33       45.14       52.33     10.10 o
   4   9  33      350.35      355.61     20.04 o
   5   9  33       16.50       -3.58     10.43 o
   6   9  33       55.37       59.59     16.29 o
   7   9  33       75.35       45.71     15.83 o
   0  10  33       74.81       72.05     16.08 o
   1  10  33      203.66      210.39     14.21 o
   2  10  33       22.48       21.48      6.86 o
   3  10  33      168.91      156.35     14.28 o
   4  10  33        0.45        2.87      7.69 o
   5  10  33        1.56        4.80     10.65 o
   6  10  33       61.32       82.24     17.56 o
   1  11  33       99.16       92.14     13.66 o
   2  11  33       27.07       42.40      9.81 o
   3  11  33       15.09        4.21      7.52 o
   4  11  33       17.19       22.78     10.89 o
   5  11  33       27.47       33.81     13.64 o
   0  12  33      373.38      404.63     24.76 o
   1  12  33      178.75      189.30     11.04 o
   2  12  33        6.48       10.34      8.37 o
   3  12  33      177.28      150.69     16.01 o
   4  12  33      252.82      262.53     21.07 o
   1  13  33      582.01      602.87     23.34 o
   2  13  33      205.05      239.33     18.96 o
   3  13  33        0.71       12.66     11.10 o
   0  14  33      156.34      153.89     25.44 o
   1  14  33        9.68       14.36      8.64 o
   0   0  34     4380.84     4934.49    171.62 o
   1   0  34        9.71       -8.87     14.05 o
   2   0  34      783.29      833.29     54.69 o
   3   0  34      132.01      137.23     15.25 o
   4   0  34        0.17        7.91      9.16 o
   5   0  34      343.51      363.59     23.01 o
   6   0  34       90.54       67.20     16.14 o
   7   0  34        1.32       13.23     12.96 o
   8   0  34       95.95       97.70     17.56 o
   1   1  34      793.10      834.35     23.77 o
   2   1  34       61.35       49.24      9.40 o
   3   1  34      346.96      340.69     16.15 o
   4   1  34       46.37       52.51      8.41 o
   5   1  34       13.47       19.92      7.27 o
   6   1  34        0.01        5.25      7.80 o
   7   1  34      170.81      171.29     15.76 o
   8   1  34        1.41       10.34      9.01 o
   0   2  34      559.37      601.23     51.99 o
   1   2  34      134.58      144.05     13.69 o
   2   2  34        1.39        8.68      6.42 o
   3   2  34      311.36      299.68     27.74 o
   4   2  34       45.80       32.77      8.20 o
   5   2  34      109.66      123.95     11.74 o
   6   2  34      100.71       56.97     12.88 o
   7   2  34        5.41        7.23      8.64 o
   8   2  34      117.71      120.61     13.21 o
   1   3  34      377.54      380.24     19.50 o
   2   3  34       42.40       32.93      9.82 o
   3   3  34       83.02       99.30     24.81 o
   4   3  34        9.36       14.50      8.28 o
   5   3  34        1.18       12.17      7.84 o
   6   3  34       12.53       24.34      9.96 o
   7   3  34       58.05       93.45     13.57 o
   8   3  34        7.32       22.67     13.29 o
   0   4  34      579.43      604.36     30.70 o
   1   4  34        2.23        9.14      6.39 o
   2   4  34       54.92       58.91     11.96 o
   3   4  34        2.25        0.59      6.16 o
   4   4  34       12.48       17.81      7.72 o
   5   4  34       28.37       20.03      7.49 o
   6   4  34      220.28      285.29     25.76 o
   7   4  34        0.12        8.12     13.38 o
   8   4  34      252.60      312.33     65.89 o
   1   5  34      102.49       77.82     10.19 o
   2   5  34      322.50      309.42     18.32 o
   3   5  34       30.68       21.04      7.47 o
   4   5  34        0.01       -3.58      7.63 o
   5   5  34       12.55       13.79      7.08 o
   6   5  34        8.70       13.56      6.63 o
   7   5  34       19.95        5.23     11.52 o
   8   5  34        0.25       -2.20     13.21 o
   0   6  34     1709.89     1726.71     51.35 o
   1   6  34       10.29        7.36      6.77 o
   2   6  34      226.02      248.98     18.66 o
   3   6  34       21.17       15.95      7.15 o
   4   6  34       23.48       16.33      7.27 o
   5   6  34        8.58       12.19      6.71 o
   6   6  34        4.94        8.70     11.56 o
   7   6  34       33.37       34.64     13.31 o
   8   6  34        5.00       -0.35     12.10 o
   1   7  34        0.13        9.91      7.02 o
   2   7  34      154.88      154.27     12.37 o
   3   7  34       18.26       21.56      7.25 o
   4   7  34       15.73       21.52      7.14 o
   5   7  34        0.07        5.49     11.68 o
   6   7  34        2.97        3.03     11.77 o
   7   7  34       30.02       29.86     14.20 o
   0   8  34     1093.46     1126.41     74.81 o
   1   8  34       11.70       14.58      7.39 o
   2   8  34      102.89       99.71     10.51 o
   3   8  34        6.45       -0.66      6.01 o
   4   8  34      121.15      123.08     15.86 o
   5   8  34       71.48       67.74     19.21 o
   6   8  34       25.39       36.49     14.92 o
   7   8  34        1.86        8.50     13.01 o
   1   9  34       19.91       18.32      7.88 o
   2   9  34       10.00        8.46      7.17 o
   3   9  34       22.05       14.00      8.67 o
   4   9  34       47.96       41.41     10.37 o
   5   9  34        4.31      -10.04     10.04 o
   6   9  34       28.29       12.06     13.21 o
   0  10  34      192.15      222.17     32.71 o
   1  10  34        4.20       10.20      7.20 o
   2  10  34       23.97       12.62      6.82 o
   3  10  34        0.90        9.74      8.08 o
   4  10  34      119.33      134.70     12.93 o
   5  10  34        0.65       -2.02     10.48 o
   6  10  34      113.51      106.86     23.88 o
   1  11  34      142.51      131.97     17.25 o
   2  11  34        3.98        4.86      8.14 o
   3  11  34       14.29       13.81      8.70 o
   4  11  34       79.31       64.62     13.95 o
   5  11  34        9.15       -1.97     12.07 o
   0  12  34      154.71      132.79     17.00 o
   1  12  34       64.87       70.71     11.71 o
   2  12  34      170.42      169.78     14.56 o
   3  12  34       99.34       97.54     11.37 o
   4  12  34        0.17       -2.03     10.36 o
   1  13  34       72.76      102.76     12.83 o
   2  13  34        0.25       14.47      8.57 o
   3  13  34        0.04        9.74     17.97 o
   1   1  35      659.60      670.40     28.16 o
   2   1  35       56.27       55.69     13.85 o
   3   1  35       55.39       61.57      9.55 o
   4   1  35       74.97       74.01     11.65 o
   5   1  35      202.06      190.46     13.60 o
   6   1  35       14.46       25.11     10.61 o
   7   1  35      111.84      128.11     13.99 o
   8   1  35       16.84       18.64      9.85 o
   0   2  35      348.22      381.06     44.35 o
   1   2  35        4.54        4.50      6.78 o
   2   2  35      165.56      148.83     14.28 o
   3   2  35        5.44        8.04      7.48 o
   4   2  35        2.51       10.74      7.46 o
   5   2  35       29.44       14.32      7.57 o
   6   2  35        8.27       32.05     10.27 o
   7   2  35       27.49       25.21     10.03 o
   8   2  35        1.96        5.93      9.15 o
   1   3  35      363.35      445.31     21.37 o
   2   3  35      399.16      402.23     26.31 o
   3   3  35       32.54       28.63      9.13 o
   4   3  35      625.85      614.81     24.73 o
   5   3  35      227.10      256.11     17.69 o
   6   3  35       11.22       22.98     10.43 o
   7   3  35      314.23      329.74     19.17 o
   8   3  35        6.08        4.82     12.59 o
   0   4  35     1528.08     1593.61     77.33 o
   1   4  35       18.26        9.32      7.08 o
   2   4  35      206.92      211.22     23.08 o
   3   4  35        0.56       -1.34      6.36 o
   4   4  35       50.15       49.16      9.16 o
   5   4  35        8.72        8.04      7.93 o
   6   4  35       75.23       85.26     12.77 o
   7   4  35        4.03        3.90     13.44 o
   8   4  35       11.35       33.92     16.20 o
   1   5  35      394.77      338.48     28.19 o
   2   5  35      629.41      659.56     25.23 o
   3   5  35       57.20       53.80     10.24 o
   4   5  35      256.19      248.72     16.92 o
   5   5  35        9.91       19.19      7.81 o
   6   5  35       43.04       32.72      8.10 o
   7   5  35       56.49       43.64     16.16 o
   8   5  35       14.02        7.03     14.27 o
   0   6  35       71.20       56.91     17.45 o
   1   6  35       97.18      117.83     11.98 o
   2   6  35      150.22       93.40     10.93 o
   3   6  35      126.43      119.85     17.28 o
   4   6  35       35.19       47.09      9.17 o
   5   6  35        6.83       21.12      7.34 o
   6   6  35      340.04      404.29     27.46 o
   7   6  35        5.61       25.17     12.79 o
   1   7  35      459.90      456.94     20.29 o
   2   7  35       40.77       25.26      9.23 o
   3   7  35        0.73       13.33      7.35 o
   4   7  35      541.24      518.74     19.45 o
   5   7  35      128.94      100.90     18.66 o
   6   7  35      190.51      179.65     23.53 o
   7   7  35      103.58      107.54     22.21 o
   0   8  35       29.02       56.11     14.26 o
   1   8  35        3.80       -0.45      6.70 o
   2   8  35       42.45       37.42      8.59 o
   3   8  35       14.70       16.53      7.09 o
   4   8  35        0.26        5.14      8.76 o
   5   8  35       26.37       30.20     17.30 o
   6   8  35       72.76       87.16     18.54 o
   7   8  35        6.09       -9.91     18.37 o
   1   9  35      161.74      158.59     13.41 o
   2   9  35       11.67       18.12      7.90 o
   3   9  35       19.21       15.83      5.89 o
   4   9  35        1.91       15.07      9.19 o
   5   9  35        5.11       18.21     12.15 o
   6   9  35       34.75       58.15     16.67 o
   0  10  35      119.69      113.67     24.30 o
   1  10  35       35.21       27.89      8.63 o
   2  10  35       16.35       25.93      8.14 o
   3  10  35      124.12      114.00     12.90 o
   4  10  35        0.15        2.68      8.61 o
   5  10  35       19.85       28.14     13.08 o
   1  11  35      112.40      104.41     11.13 o
   2  11  35        0.04       -5.56      8.25 o
   3  11  35        0.35        7.20      8.37 o
   4  11  35        9.42        7.20     11.59 o
   5  11  35       54.78       77.32     22.05 o
   0  12  35       20.47       12.68     11.24 o
   1  12  35        5.34       27.06     10.07 o
   2  12  35        0.08        5.05      8.85 o
   3  12  35       36.04       28.62      9.22 o
   4  12  35       36.63       68.87     39.55 o
   1  13  35       44.07       33.60     10.66 o
   2  13  35       30.69       32.94     10.73 o
   0   0  36      196.76      327.35     43.24 o
   1   0  36      379.59      351.62     43.98 o
   2   0  36      205.40      198.11     35.24 o
   3   0  36     1135.05     1268.99     44.27 o
   4   0  36      251.92      325.71     28.01 o
   5   0  36      166.95      142.05     19.12 o
   6   0  36        0.17       -3.41     11.93 o
   7   0  36        1.59        8.53     13.10 o
   8   0  36       26.43       43.79     18.31 o
   1   1  36      793.53      873.14     35.39 o
   2   1  36      843.77      900.34     33.62 o
   3   1  36        7.49        7.15      7.37 o
   4   1  36      418.97      404.66     24.02 o
   5   1  36      146.15      178.37     17.34 o
   6   1  36        7.72        2.29      9.01 o
   7   1  36      123.22      174.06     18.08 o
   8   1  36        0.35       -2.88      9.50 o
   0   2  36     1209.15     1048.08     66.53 o
   1   2  36       33.25       31.92      9.55 o
   2   2  36      700.41      730.77     26.36 o
   3   2  36       79.36      118.65     13.26 o
   4   2  36      215.64      255.56     20.63 o
   5   2  36        4.18       -0.50      7.53 o
   6   2  36      867.15      890.67     30.73 o
   7   2  36       99.55       88.85     12.84 o
   8   2  36      137.78      115.98     13.72 o
   1   3  36      688.15      765.01     26.85 o
   2   3  36       94.22      113.47     13.45 o
   3   3  36       62.50       52.51     10.46 o
   4   3  36      205.83      225.55     17.16 o
   5   3  36      186.40      221.48     17.29 o
   6   3  36      100.04      109.18     20.24 o
   7   3  36       52.20       54.66     17.64 o
   8   3  36       11.39       12.80     13.56 o
   0   4  36       49.04       50.20     12.71 o
   1   4  36      139.20      131.21     14.98 o
   2   4  36       13.15       20.54      8.98 o
   3   4  36      481.17      519.20     23.43 o
   4   4  36      105.75       84.45     11.71 o
   5   4  36       52.84       55.93     10.77 o
   6   4  36       15.57        6.43      9.28 o
   7   4  36       10.24        5.91     13.49 o
   8   4  36       18.11       11.57     15.26 o
   1   5  36       63.22       57.04      9.86 o
   2   5  36        0.27        2.79      7.48 o
   3   5  36        3.82        0.25      8.09 o
   4   5  36      256.19      261.38     22.36 o
   5   5  36       61.34       83.29     10.94 o
   6   5  36       85.50       75.75     10.48 o
   7   5  36        1.59        4.63     14.12 o
   0   6  36       93.17       57.15     13.76 o
   1   6  36       80.03       58.52     10.27 o
   2   6  36      248.40      252.04     17.69 o
   3   6  36      401.57      436.26     20.10 o
   4   6  36       46.51       56.22      9.98 o
   5   6  36       85.99       90.59     12.05 o
   6   6  36       72.47       77.58     15.93 o
   7   6  36        4.52       11.66     13.49 o
   1   7  36       42.60       43.35      9.26 o
   2   7  36      222.67      227.20     15.60 o
   3   7  36       39.15       28.37      8.53 o
   4   7  36      185.72      175.83     12.88 o
   5   7  36       37.08        9.79     13.25 o
   6   7  36       27.40       30.85     14.85 o
   7   7  36       17.57       16.26     17.30 o
   0   8  36      867.83      890.42     85.91 o
   1   8  36        9.65       10.79      7.83 o
   2   8  36      293.87      290.95     16.16 o
   3   8  36        3.82        1.41      7.11 o
   4   8  36       51.96       29.33     10.01 o
   5   8  36        0.17        6.92     12.81 o
   6   8  36      245.50      229.91     50.03 o
   1   9  36      160.69      153.37     13.35 o
   2   9  36       29.38       33.57      8.74 o
   3   9  36        9.42       10.82      6.24 o
   4   9  36        7.78        9.24      9.14 o
   5   9  36       34.15       21.73     13.58 o
   6   9  36       11.75       20.28     14.84 o
   0  10  36        8.05       10.99     10.69 o
   1  10  36       69.49       46.64      9.60 o
   2  10  36       24.51       29.95      7.98 o
   3  10  36      218.01      185.82     15.69 o
   4  10  36       17.75        8.41      9.28 o
   5  10  36       71.53       84.59     16.54 o
   1  11  36       36.90       34.70      8.80 o
   2  11  36      110.53      123.80     13.82 o
   3  11  36        9.61       11.22      9.57 o
   4  11  36      191.22      194.81     36.62 o
   0  12  36      196.58      206.96     23.57 o
   1  12  36       14.76       11.16      9.78 o
   2  12  36       82.07       65.21     11.43 o
   3  12  36        1.33        5.43      8.44 o
   1  13  36       61.57       83.53     23.90 o
   1   1  37      550.41      606.63     32.54 o
   2   1  37      698.15      814.26     34.11 o
   3   1  37        3.75       11.89      9.62 o
   4   1  37       42.34       31.91      8.69 o
   5   1  37      234.46      245.55     15.96 o
   6   1  37       11.92       13.10      9.84 o
   7   1  37       65.23       64.81     13.83 o
   8   1  37        0.19        6.93     10.12 o
   0   2  37        6.58       30.92     18.36 o
   1   2  37      120.56      104.42     12.86 o
   2   2  37       65.50       82.32     12.97 o
   3   2  37      147.96      153.43     19.63 o
   4   2  37      102.46      128.25     14.18 o
   5   2  37        3.18        6.72      8.01 o
   6   2  37        0.03        7.33      9.15 o
   7   2  37       25.33       22.55     11.05 o
   8   2  37        2.67       21.15     10.11 o
   1   3  37       20.83       27.59     10.29 o
   2   3  37      423.19      446.99     27.46 o
   3   3  37        0.01        4.03      8.07 o
   4   3  37      182.42      180.88     15.88 o
   5   3  37       32.00       27.27      9.52 o
   6   3  37       46.21       34.09     11.67 o
   7   3  37       34.66       30.42     11.08 o
   8   3  37       15.43       27.84     34.37 o
   0   4  37       49.52       56.44     14.59 o
   1   4  37       24.82       17.33      9.42 o
   2   4  37       12.87        8.54      8.51 o
   3   4  37      452.66      434.43     22.15 o
   4   4  37        9.59       13.50      8.71 o
   5   4  37      134.12      163.15     14.99 o
   6   4  37       11.30       20.26     10.62 o
   7   4  37       62.98       80.72     18.99 o
   1   5  37      912.41      877.56     45.01 o
   2   5  37       16.94       12.73      8.57 o
   3   5  37       74.82       51.20     10.44 o
   4   5  37       68.98       73.88     11.54 o
   5   5  37      163.69      163.61     13.51 o
   6   5  37       82.67       70.91     10.72 o
   7   5  37      125.95      116.59     21.27 o
   0   6  37       71.62       85.15     16.41 o
   1   6  37       68.53       53.67     10.31 o
   2   6  37       23.66       10.89      8.86 o
   3   6  37       29.56       24.46      8.35 o
   4   6  37      105.49       99.14     12.19 o
   5   6  37       24.93       17.38      7.79 o
   6   6  37       19.36       24.38     13.59 o
   7   6  37       39.81       58.48     18.45 o
   1   7  37      115.17       93.28     19.43 o
   2   7  37      268.92      277.05     28.93 o
   3   7  37       37.05       26.28      8.90 o
   4   7  37      163.92      148.88     14.77 o
   5   7  37       33.55       44.89     16.15 o
   6   7  37       11.17        7.11     14.05 o
   0   8  37      285.68      275.59     28.57 o
   1   8  37       52.11       25.00      9.05 o
   2   8  37       97.14       95.91     12.40 o
   3   8  37      389.50      402.38     18.98 o
   4   8  37       70.90       67.33     12.97 o
   5   8  37       98.14       86.25     23.17 o
   6   8  37       18.08        7.38     13.39 o
   1   9  37      611.15      657.86     24.04 o
   2   9  37       30.20       31.62      8.79 o
   3   9  37       29.41       33.09      7.23 o
   4   9  37       39.72       28.84     10.55 o
   5   9  37       63.85       79.43     22.07 o
   0  10  37       57.18       82.07     21.40 o
   1  10  37        6.46        5.92      7.75 o
   2  10  37        1.44        0.16      6.77 o
   3  10  37        0.38       -3.15      9.04 o
   4  10  37       46.15       42.36     11.40 o
   5  10  37        0.52        8.06     12.68 o
   1  11  37       14.46        7.63      8.03 o
   2  11  37      172.97      176.11     15.67 o
   3  11  37       12.79       22.67     10.35 o
   4  11  37      246.45      295.92     23.32 o
   0  12  37        2.93       12.34     11.96 o
   1  12  37        3.51        9.21      9.75 o
   2  12  37        6.61       12.71      9.50 o
   0   0  38       44.16       54.33     25.63 o
   1   0  38       16.56        0.37     18.73 o
   2   0  38       95.50       94.74     29.32 o
   3   0  38       15.36        1.55     11.16 o
   4   0  38        1.15        7.04     11.59 o
   5   0  38       35.45       49.21     14.88 o
   6   0  38      354.92      445.98     37.71 o
   7   0  38        0.00       25.29     17.04 o
   1   1  38      103.67      146.99     23.63 o
   2   1  38      172.36      158.18     32.38 o
   3   1  38        2.77        3.65      9.57 o
   4   1  38      426.78      398.72     28.73 o
   5   1  38       20.07       25.38      9.06 o
   6   1  38       75.70       75.32     13.93 o
   7   1  38       29.46       36.16     11.92 o
   0   2  38      774.21      712.23     61.11 o
   1   2  38      125.02      161.88     29.26 o
   2   2  38       20.29        5.94      8.66 o
   3   2  38      545.60      563.90     25.20 o
   4   2  38      160.62      143.73     15.49 o
   5   2  38      492.10      547.46     40.00 o
   6   2  38      108.31       89.19     14.96 o
   7   2  38        0.00       -3.96     11.52 o
   1   3  38       76.66       74.27     13.42 o
   2   3  38      264.08      277.20     29.56 o
   3   3  38       16.71       27.12      9.63 o
   4   3  38       48.94       46.68     11.00 o
   5   3  38        4.82        7.31      8.96 o
   6   3  38        0.02       -1.32     10.12 o
   7   3  38        2.56       10.35     10.33 o
   0   4  38        4.80        5.66     12.07 o
   1   4  38       76.41       69.47     13.33 o
   2   4  38        0.18        1.83      8.60 o
   3   4  38      200.26      215.17     19.48 o
   4   4  38       19.21       23.97      9.69 o
   5   4  38       90.11       81.28     12.31 o
   6   4  38        0.47       -8.00      9.13 o
   7   4  38       27.61       48.23     18.17 o
   1   5  38       29.99       28.33     10.64 o
   2   5  38       72.94       78.49     12.57 o
   3   5  38      176.18      211.84     16.03 o
   4   5  38       37.82       44.45     10.47 o
   5   5  38        9.99       10.38      9.22 o
   6   5  38        9.80        7.81      8.87 o
   7   5  38        5.89        7.22     15.60 o
   0   6  38       33.37       43.72     15.54 o
   1   6  38      291.20      249.84     22.96 o
   2   6  38        5.89       19.29      9.42 o
   3   6  38      519.21      512.42     27.45 o
   4   6  38        9.60       20.98      9.28 o
   5   6  38       72.22       85.71     10.92 o
   6   6  38       28.62       67.67     23.95 o
   1   7  38        4.68        5.70      8.25 o
   2   7  38       12.28        3.83      7.83 o
   3   7  38       14.76       15.70      8.59 o
   4   7  38        0.20        3.40      7.34 o
   5   7  38       88.45       93.72     20.13 o
   6   7  38       11.75       24.23     15.64 o
   0   8  38       53.99       37.52     14.38 o
   1   8  38        2.60       -0.11      7.99 o
   2   8  38       52.30       56.95     11.39 o
   3   8  38       18.52        9.77      8.02 o
   4   8  38        4.66        2.81      9.34 o
   5   8  38       63.40       36.32     23.98 o
   6   8  38       17.67       16.35     22.34 o
   1   9  38      145.47      177.25     19.41 o
   2   9  38        0.79        2.53      7.50 o
   3   9  38        5.95        6.84      6.72 o
   4   9  38       63.13       49.93     12.39 o
   5   9  38       22.17       12.81     14.87 o
   0  10  38      172.88      175.48     25.25 o
   1  10  38        9.95       13.08      8.76 o
   2  10  38       49.58       55.98      9.28 o
   3  10  38      101.19      121.67     22.13 o
   4  10  38        0.16       10.20      9.76 o
   1  11  38       86.56       70.71     14.77 o
   2  11  38      210.96      213.01     17.26 o
   3  11  38       30.58       29.68     10.89 o
   0  12  38       81.41       59.09     14.67 o
   1  12  38       26.48       14.12     10.38 o
   1   1  39       19.63       26.24     15.18 o
   2   1  39       86.51       69.59     15.45 o
   3   1  39        0.67        9.09      9.85 o
   4   1  39      755.48      849.88     41.18 o
   5   1  39        3.87       20.81      9.41 o
   6   1  39      109.26      111.31     19.44 o
   7   1  39       60.19       83.22     14.27 o
   0   2  39       21.93       66.41     25.01 o
   1   2  39        9.15       17.75     15.13 o
   2   2  39       17.55        0.12      9.51 o
   3   2  39       10.14       20.62      9.48 o
   4   2  39       11.43       21.43     11.30 o
   5   2  39       20.31       32.75     10.14 o
   6   2  39      146.28      134.35     17.53 o
   7   2  39        3.74        7.21     10.71 o
   1   3  39       33.14       28.32     11.87 o
   2   3  39       14.04       28.15     10.26 o
   3   3  39        6.46       12.62      9.24 o
   4   3  39       16.03       25.27      9.98 o
   5   3  39       61.57       64.70     12.11 o
   6   3  39        4.77       12.62     10.84 o
   7   3  39       24.53       18.28     11.30 o
   0   4  39      879.21      961.65     47.92 o
   1   4  39      138.64      149.51     17.20 o
   2   4  39      136.50      130.03     15.01 o
   3   4  39       42.53       47.47     12.01 o
   4   4  39      143.43      167.84     16.15 o
   5   4  39        0.37       -1.02      8.24 o
   6   4  39      178.73      140.78     17.76 o
   7   4  39        6.99        7.43     15.93 o
   1   5  39      129.37      142.06     16.98 o
   2   5  39     1317.85     1283.78     36.06 o
   3   5  39        4.64        6.66      8.51 o
   4   5  39      789.26      884.67     32.57 o
   5   5  39        4.46        9.22      8.90 o
   6   5  39       14.52        7.81      8.86 o
   0   6  39      462.29      428.86     30.55 o
   1   6  39       10.60        9.39      9.04 o
   2   6  39      126.56      105.42     13.91 o
   3   6  39      115.14      133.46     14.40 o
   4   6  39        2.38       -5.79      8.69 o
   5   6  39      121.02      111.82     20.28 o
   6   6  39       26.64       25.99     16.08 o
   1   7  39      503.20      578.89     24.85 o
   2   7  39        5.91       11.84      9.96 o
   3   7  39      226.59      267.38     17.32 o
   4   7  39        3.98        7.60      7.99 o
   5   7  39        8.94       12.83     14.70 o
   6   7  39        0.01        9.37     15.37 o
   0   8  39      635.06      591.85     49.11 o
   1   8  39      114.12      117.71     12.94 o
   2   8  39      424.50      442.22     22.75 o
   3   8  39      128.39      149.48     13.70 o
   4   8  39        2.44        4.58     10.27 o
   5   8  39       47.25       57.77     19.16 o
   1   9  39      244.26      316.55     18.84 o
   2   9  39      338.01      344.41     18.88 o
   3   9  39       51.07       54.46     10.19 o
   4   9  39      238.66      272.12     20.17 o
   5   9  39        0.72        4.56     29.57 o
   0  10  39       27.05       10.92     12.48 o
   1  10  39        2.68        1.68      8.43 o
   2  10  39        0.74        6.68      7.56 o
   3  10  39       21.57       24.26     11.06 o
   4  10  39        5.99       10.55      9.94 o
   1  11  39       34.39       23.36      9.35 o
   2  11  39       49.36       37.16     11.21 o
   0   0  40        6.62       -5.91     20.21 o
   1   0  40        3.81       27.97     23.53 o
   2   0  40       29.75       13.55     21.93 o
   3   0  40       19.26       20.67     15.22 o
   4   0  40       20.29       30.96     14.22 o
   5   0  40       38.71       36.18     17.41 o
   6   0  40       17.29       -3.56     15.24 o
   7   0  40       11.57        5.39     17.27 o
   1   1  40      241.25      259.49     31.27 o
   2   1  40       39.22       26.76     16.71 o
   3   1  40       29.45       22.74     11.37 o
   4   1  40       43.77       87.43     13.41 o
   5   1  40       49.41       48.93     11.86 o
   6   1  40        2.54       20.82     11.68 o
   7   1  40       43.55       41.25     12.86 o
   0   2  40     1240.12     1255.18     79.34 o
   1   2  40      334.36      337.86     49.16 o
   2   2  40      188.10      180.21     18.66 o
   3   2  40     1198.01     1270.58     89.20 o
   4   2  40       90.17       82.59     16.57 o
   5   2  40      160.12      159.25     15.24 o
   6   2  40       43.68       68.80     17.14 o
   7   2  40        0.20        9.49     11.69 o
   1   3  40      109.85      108.42     24.82 o
   2   3  40      357.28      377.07     24.91 o
   3   3  40       50.72       60.72     12.96 o
   4   3  40        1.57        5.38      9.78 o
   5   3  40        6.17        5.46      9.70 o
   6   3  40       98.56       75.38     18.75 o
   7   3  40        2.65        5.29     18.09 o
   0   4  40       92.59       75.62     20.14 o
   1   4  40       19.81       33.41     12.05 o
   2   4  40        1.26       13.01      9.72 o
   3   4  40      100.08       85.70     14.51 o
   4   4  40       22.31       27.78     10.52 o
   5   4  40        0.01       -4.73      8.93 o
   6   4  40        6.70        5.95     10.32 o
   1   5  40       20.94       12.62     11.08 o
   2   5  40       10.93       21.43      9.31 o
   3   5  40       88.31       87.50     13.21 o
   4   5  40        0.01       17.32     10.39 o
   5   5  40       37.08       19.24      9.97 o
   6   5  40        2.34       11.36      8.92 o
   0   6  40       28.94       29.80     14.45 o
   1   6  40        0.44       -5.74      8.77 o
   2   6  40       59.08       70.03     13.83 o
   3   6  40       68.81       75.51     11.75 o
   4   6  40      141.48      110.10     13.63 o
   5   6  40      120.59      109.67     20.56 o
   6   6  40        4.00       -2.71     14.43 o
   1   7  40      186.13      240.20     17.67 o
   2   7  40      331.45      333.12     26.43 o
   3   7  40       53.46       69.91     11.41 o
   4   7  40       38.21       42.01     12.18 o
   5   7  40      107.38      130.58     22.65 o
   0   8  40      260.41      233.97     24.84 o
   1   8  40       70.76       79.69     12.13 o
   2   8  40       72.10       56.51     10.89 o
   3   8  40      366.36      445.17     20.87 o
   4   8  40       55.92       40.75     12.47 o
   5   8  40      150.95      164.56     31.34 o
   1   9  40       17.93       20.91      9.46 o
   2   9  40        0.06        2.46      8.36 o
   3   9  40        1.91        3.24      7.49 o
   4   9  40       24.08       21.87     10.79 o
   0  10  40       43.29       30.92     15.33 o
   1  10  40        1.51       12.96      9.08 o
   2  10  40        6.20       26.29      8.47 o
   3  10  40        0.47        8.10     10.32 o
   1  11  40      144.12      134.16     13.22 o
   1   1  41      319.91      335.16     34.77 o
   2   1  41      300.66      337.22     73.67 o
   3   1  41       83.24      102.44     15.95 o
   4   1  41      102.81      108.16     16.49 o
   5   1  41        2.17       -8.33      9.23 o
   6   1  41        1.29       -3.52     10.88 o
   0   2  41       97.05      117.90     33.63 o
   1   2  41        0.19        4.06     15.48 o
   2   2  41        0.43        0.39     10.21 o
   3   2  41       48.04       51.97     13.61 o
   4   2  41       12.46       -1.81     10.70 o
   5   2  41       20.98       18.32     11.70 o
   6   2  41        0.94       -0.49     12.69 o
   1   3  41       45.23       79.28     20.86 o
   2   3  41       11.74       11.58     12.77 o
   3   3  41        2.26       -0.40      9.57 o
   4   3  41       12.28        4.44     10.03 o
   5   3  41        1.39        3.50      9.95 o
   6   3  41        1.87        7.90     11.09 o
   0   4  41       49.24       10.10     19.96 o
   1   4  41      360.86      352.13     25.04 o
   2   4  41      106.99      123.10     14.89 o
   3   4  41      292.03      326.22     24.10 o
   4   4  41        3.90        9.11      9.75 o
   5   4  41        1.91        5.35      9.89 o
   6   4  41       84.29       68.32     14.58 o
   1   5  41      498.23      515.07     28.67 o
   2   5  41       46.16       65.65     14.18 o
   3   5  41        1.85       -6.00      9.34 o
   4   5  41      377.99      406.71     25.03 o
   5   5  41      111.42      121.74     14.55 o
   6   5  41       77.19       60.88     19.08 o
   0   6  41        1.04       10.55     13.22 o
   1   6  41       24.33       46.94     12.06 o
   2   6  41       14.39       28.49     10.59 o
   3   6  41       28.67       24.65      9.76 o
   4   6  41       30.93       21.49     11.63 o
   5   6  41       65.75       74.51     12.06 o
   1   7  41      391.96      458.02     27.81 o
   2   7  41        0.26       10.58      9.90 o
   3   7  41       19.13       14.31      9.71 o
   4   7  41       28.86       26.42      9.65 o
   5   7  41        1.26        8.76     15.58 o
   0   8  41      407.84      436.37     31.57 o
   1   8  41       22.00       28.64     10.49 o
   2   8  41       53.54       27.59     13.22 o
   3   8  41        3.50        2.60      8.52 o
   4   8  41       33.08       48.02     12.63 o
   1   9  41        0.15       12.49      9.42 o
   2   9  41      144.96      123.89     13.81 o
   3   9  41       10.06       13.28      8.15 o
   4   9  41      104.68       51.25     36.71 o
   0  10  41        0.04        1.23     12.75 o
   1  10  41       33.33       17.11      9.81 o
   2  10  41        7.42       14.98      8.79 o
   1   0  42        0.17       -5.42     22.55 o
   2   0  42        9.42       -0.99     21.56 o
   3   0  42        2.54      -13.43     18.36 o
   4   0  42       41.72       82.04     21.56 o
   5   0  42        0.51        2.08     13.04 o
   6   0  42       25.65        7.03     17.81 o
   1   1  42       47.00       54.70     27.72 o
   2   1  42       55.77       63.65     19.79 o
   3   1  42        0.00        9.63     12.84 o
   4   1  42       68.17       83.77     19.30 o
   5   1  42        2.50        8.04     10.47 o
   6   1  42       45.43       61.75     15.30 o
   0   2  42     1053.06     1046.36     75.15 o
   1   2  42       48.15       62.54     20.27 o
   2   2  42      441.78      449.05     31.08 o
   3   2  42      149.28      159.22     19.20 o
   4   2  42        6.03        3.88     10.87 o
   5   2  42      149.40      163.87     18.78 o
   6   2  42      155.10      170.04     22.09 o
   1   3  42       23.57       32.99     13.83 o
   2   3  42       15.86       22.24     13.59 o
   3   3  42       39.80       40.56     13.14 o
   4   3  42       33.87       33.06     12.72 o
   5   3  42       46.55       39.95     11.98 o
   6   3  42        9.51        5.81     11.90 o
   0   4  42      235.60      300.49     46.32 o
   1   4  42        3.93        8.94     11.32 o
   2   4  42        0.35       10.67     10.93 o
   3   4  42       45.92       85.30     15.16 o
   4   4  42      124.94      167.14     17.16 o
   5   4  42        1.49        4.70      9.95 o
   6   4  42       31.90       54.27     13.80 o
   1   5  42      173.34      190.24     20.21 o
   2   5  42        0.05        0.39     10.73 o
   3   5  42       45.02       42.76     12.94 o
   4   5  42        4.25        8.72     10.77 o
   5   5  42       22.54       27.36     11.07 o
   0   6  42      450.02      395.96     31.28 o
   1   6  42       28.01       25.18     12.21 o
   2   6  42       36.37       30.04     11.02 o
   3   6  42       37.56       30.96     11.26 o
   4   6  42        4.93       10.47     10.45 o
   5   6  42        2.25       -4.69      8.98 o
   1   7  42      117.79      154.71     16.64 o
   2   7  42       17.12       23.65     10.86 o
   3   7  42       35.30       36.54     10.53 o
   4   7  42      167.02      180.67     14.53 o
   0   8  42      427.42      452.57     32.58 o
   1   8  42       70.02       61.05     12.16 o
   2   8  42      110.15      128.27     21.13 o
   3   8  42      123.67      112.60     13.85 o
   4   8  42       13.09       22.87     12.29 o
   1   9  42        1.81       -0.90      9.46 o
   2   9  42       53.97       53.81     11.21 o
   3   9  42        7.89       11.89     11.85 o
   0  10  42       27.26       18.52     15.98 o
   1  10  42        0.00        3.52      9.33 o
   1   1  43      440.37      369.73     51.25 o
   2   1  43        2.90        2.31     15.07 o
   3   1  43       50.28       67.31     17.21 o
   4   1  43       13.27       15.16     12.17 o
   5   1  43       33.50       39.73     12.66 o
   6   1  43        4.27        8.24     14.34 o
   0   2  43        9.02       32.40     24.39 o
   1   2  43        5.39        8.11     15.96 o
   2   2  43        1.15       17.58     16.23 o
   3   2  43        2.20        7.48     11.66 o
   4   2  43        4.72        5.24     11.56 o
   5   2  43        9.92       15.16     12.16 o
   6   2  43       17.21       26.30     14.63 o
   1   3  43       28.71       15.52     16.40 o
   2   3  43       26.31       32.05     14.68 o
   3   3  43       38.06       44.16     13.87 o
   4   3  43        4.22        4.61     11.54 o
   5   3  43      184.64      216.05     27.19 o
   0   4  43       28.85       52.48     26.49 o
   1   4  43        0.82        3.28     12.65 o
   2   4  43       12.80       12.34     11.34 o
   3   4  43      148.84      139.50     28.40 o
   4   4  43        6.89       11.94     10.94 o
   5   4  43      231.85      292.70     26.87 o
   1   5  43      560.63      539.66     40.50 o
   2   5  43       68.56       70.94     15.15 o
   3   5  43       53.10       69.37     15.07 o
   4   5  43       93.37      101.59     16.15 o
   5   5  43      149.46      166.06     16.79 o
   0   6  43        8.94       25.65     16.66 o
   1   6  43       84.18      103.94     16.81 o
   2   6  43       33.67       23.37     11.96 o
   3   6  43      113.27      103.21     14.77 o
   4   6  43       59.30       57.78     13.53 o
   5   6  43       36.48       77.12     40.53 o
   1   7  43       32.18       18.96     11.14 o
   2   7  43       58.42       52.12     12.72 o
   3   7  43       63.07       66.00     12.85 o
   4   7  43        2.83        4.76      9.50 o
   0   8  43      219.37      203.33     24.47 o
   1   8  43       24.11       30.89     11.47 o
   2   8  43       21.43       21.75     10.76 o
   3   8  43      299.16      356.86     21.05 o
   1   9  43       75.84       67.59     14.30 o
   2   9  43       85.46       81.30     12.31 o
   1   0  44        2.95       19.96     25.50 o
   2   0  44        0.85      -14.17     21.68 o
   3   0  44        0.16        2.34     22.05 o
   4   0  44        6.88       36.65     18.73 o
   5   0  44        0.51        6.17     16.82 o
   1   1  44       37.01       70.96     29.32 o
   2   1  44       62.12      100.65     28.46 o
   3   1  44       12.26       -3.21     13.50 o
   4   1  44       81.86       91.66     16.96 o
   5   1  44        2.98        4.34     10.86 o
   0   2  44      610.17      730.71     70.10 o
   1   2  44       12.51       11.70     24.02 o
   2   2  44      434.64      411.74     52.24 o
   3   2  44       28.57       29.44     13.10 o
   4   2  44        1.24        4.89     11.39 o
   5   2  44       54.93       45.28     14.60 o
   1   3  44        0.70       14.36     16.04 o
   2   3  44       17.05        1.71     14.81 o
   3   3  44       16.39       20.01     14.22 o
   4   3  44        1.63        6.78     12.21 o
   5   3  44        0.12       24.15     12.45 o
   0   4  44       20.23       -2.71     21.44 o
   1   4  44       16.99       23.93     14.94 o
   2   4  44       22.55       22.41     12.72 o
   3   4  44        8.64       13.32     14.23 o
   4   4  44        0.21       -3.99     11.43 o
   5   4  44        2.96       15.84     11.31 o
   1   5  44        0.01        5.15     12.01 o
   2   5  44      106.31       72.08     15.59 o
   3   5  44        3.74        4.30     11.77 o
   4   5  44       49.21       61.80     15.16 o
   0   6  44      307.71      199.73     29.87 o
   1   6  44       10.71       26.68     12.91 o
   2   6  44      240.87      257.21     22.98 o
   3   6  44       40.56       37.23     12.22 o
   4   6  44       13.82       11.15     11.58 o
   1   7  44        3.57       -0.58     11.03 o
   2   7  44        6.22       11.56     10.69 o
   3   7  44        0.24       11.81     11.44 o
   0   8  44        9.02       20.89     15.43 o
   1   8  44        4.03        6.72     10.97 o
   2   8  44       12.33       13.77     10.38 o
   1   1  45      182.35      110.02     32.16 o
   2   1  45      242.28      244.37     33.07 o
   3   1  45        3.73       11.77     17.28 o
   4   1  45       77.85       91.17     19.40 o
   5   1  45       13.29       10.54     11.78 o
   0   2  45        5.04       24.27     26.24 o
   1   2  45        4.69       -7.64     21.19 o
   2   2  45        3.81       -3.08     20.82 o
   3   2  45        0.06       24.98     14.34 o
   4   2  45       40.17       36.28     14.91 o
   5   2  45       28.51       43.37     15.03 o
   1   3  45      117.03       67.10     27.10 o
   2   3  45       22.65       24.35     17.36 o
   3   3  45       56.96       80.39     18.73 o
   4   3  45       13.70        4.06     13.98 o
   5   3  45       54.04       67.66     15.37 o
   0   4  45       93.15       72.20     30.18 o
   1   4  45        1.29        3.52     13.57 o
   2   4  45        4.58        7.94     12.15 o
   3   4  45       14.04       17.73     14.35 o
   4   4  45        3.64       11.58     13.99 o
   1   5  45       90.24       95.22     24.45 o
   2   5  45      320.80      303.55     38.13 o
   3   5  45        2.76        9.65     12.84 o
   4   5  45       67.25       60.80     15.19 o
   0   6  45      176.89      164.49     29.87 o
   1   6  45        3.73        9.73     12.91 o
   2   6  45       77.01       60.70     15.61 o
   3   6  45        8.87       30.23     12.78 o
   1   7  45       27.46       32.07     12.76 o
   2   7  45        0.10       16.04     12.96 o
   0   8  45      257.62      242.41     27.36 o
   1   8  45       77.66       92.97     15.52 o
   1   0  46       15.35        5.05     28.21 o
   2   0  46        1.22      -11.21     23.78 o
   3   0  46       12.43        1.85     25.26 o
   4   0  46       75.78       97.95     33.88 o
   1   1  46      200.93      222.63     46.45 o
   2   1  46       52.06       25.41     19.90 o
   3   1  46       12.70       -0.38     29.94 o
   4   1  46       93.93       73.42     19.08 o
   0   2  46       31.23       24.02     27.23 o
   1   2  46       73.40       78.85     31.17 o
   2   2  46        0.14        3.45     22.30 o
   3   2  46      518.99      526.79     49.08 o
   4   2  46        9.46        6.65     13.31 o
   1   3  46       74.43       86.59     29.88 o
   2   3  46      165.03      146.48     27.20 o
   3   3  46        1.76      -10.87     13.31 o
   4   3  46       44.33       46.89     15.20 o
   0   4  46      373.55      343.36     52.11 o
   1   4  46       30.48       46.45     17.47 o
   2   4  46        5.48       20.90     13.72 o
   3   4  46       27.16       35.69     18.32 o
   4   4  46       49.03       49.31     16.30 o
   1   5  46      173.83      201.70     24.95 o
   2   5  46        1.94       14.84     12.90 o
   3   5  46       75.03       59.03     17.60 o
   0   6  46      142.33      178.11     30.43 o
   1   6  46      126.81      171.53     21.25 o
   2   6  46        0.01       -7.50     12.21 o
   3   6  46      276.47      277.99     31.91 o
   1   7  46       17.89       42.35     13.66 o
   1   1  47        0.57       40.41     29.57 o
   2   1  47      135.05      230.24     85.32 o
   3   1  47        0.52       17.93     19.55 o
   4   1  47      134.98      131.99     32.21 o
   0   2  47        8.99       19.59     28.21 o
   1   2  47        2.91       23.41     26.12 o
   2   2  47       33.92       54.95     29.81 o
   3   2  47       16.74       22.25     16.42 o
   4   2  47       63.49       74.46     17.49 o
   1   3  47        0.15       10.66     18.57 o
   2   3  47        4.54       17.90     18.65 o
   3   3  47       92.01       56.99     18.19 o
   0   4  47        1.87       -7.27     22.79 o
   1   4  47       25.48       32.64     20.85 o
   2   4  47        4.45        2.50     14.37 o
   3   4  47        0.48        7.44     14.81 o
   1   5  47      109.46       88.26     20.70 o
   2   5  47       28.86       24.51     14.52 o
   0   6  47        2.56       -2.46     19.67 o
   1   6  47      140.75      123.43     26.94 o
   1   0  48       23.30       15.52     30.80 o
   2   0  48        1.54      -11.21     23.78 o
   3   0  48       50.84       66.53     32.40 o
   1   1  48        1.58       17.00     26.86 o
   2   1  48      108.59      132.21     28.51 o
   3   1  48       12.41       17.87     19.02 o
   0   2  48       87.48       48.05     30.55 o
   1   2  48      111.25      163.74     42.14 o
   2   2  48        5.70        0.00     25.01 o
   3   2  48      208.93      200.08     27.67 o
   1   3  48       13.12       27.18     22.61 o
   2   3  48        4.35       -0.85     18.40 o
   3   3  48       27.57       32.78     20.19 o
   0   4  48        2.22       -9.61     23.04 o
   1   4  48      114.39      160.09     29.45 o
   2   4  48       28.98       43.96     21.75 o
   1   5  48      102.41      108.54     21.84 o
   1   1  49       51.14       -7.27     27.72 o
   2   1  49        0.83       -9.38     18.82 o
   0   2  49      225.84      291.00     53.47 o
   1   2  49        1.68       16.26     27.72 o
   2   2  49       16.74       42.87     29.45 o
   1   3  49       34.15       16.81     20.11 o
   0   4  49       12.71       57.41     33.63 o
   1   1  50      107.04      220.90     49.77 o
   0   2  50       29.84       38.07     33.26 o
 
